# Supplementary material for: Junior scientists spotlight social bonds in seminars for diversity, equity, and inclusion in STEM
Source: PLoS One. 2023 Nov 2;18(11):e0293322. doi: 10.1371/journal.pone.0293322 (PMC10621980; doi:10.1371/journal.pone.0293322)
Supplement: S1 File — DASL Alliance author list, surname associations for DASL and Fragile Nucleosome, search queries for DEI topics, topic mentions in talk transcripts for DASL and SQUAD seminars, annotated resources cited by DASL speakers, and DASL speaker survey responses and biographical data mined from the DASL website. (XLSX) [file pone.0293322.s005.xlsx]

## Sheet: Manifest
Sheet	Description
Alliance	List of DASL Alliance contributors
Talks & Metrics	Speaker profile information and talk attendance metrics
Keyword queries	Regular expressions used to count topic mentions
Keyword matches	Exact transcript matches by keyword per topic
DASL Forebears lookup	Counts of surname-geography pairings amongst DASL surnames using Forebears [Surnames from individuals with multiple surnames were weighted fractionally]
FN Forebears lookup	Counts of surname-geography pairings amongst Fragile Nucleosome surnames using Forebears
Nationality data	Nationality prediction performance data
Content & Societies	Classification of reccomended content and professional societies
Survey results	Full survey results posted to the DASL website [higher numbers are higher priority]
SQUAD mentions	Number of matches for topic mentions in SQUAD talks [counts were truncated to 6 per speaker for manuscript analysis]
Resource breadth	Breadth of various resources mentioned by DASL speakers
Mention correlations	Correlation test results for transcript only analysis
Survey correlations	Correlation test results for survey only analysis
Survey mention correlations	Correlation test results for transcript topic counts against survey answers

## Sheet: Alliance
Name	Affiliation	Email
Andres Nevarez	UCSD	ajnevare@ucsd.edu
Homa Ghalei	Emory	homa.ghalei@emory.edu
Tori Placentra	Emory	victoria.placentra@emory.edu
Grace Xiao	UCLA	gxxiao@ucla.edu
Jason Shepherd	University of Utah	Jason.Shepherd@neuro.utah.edu
Terry Gaasterland	UCSD	tgaasterland@ucsd.edu
Emma Farley	UCSD	efarley@health.ucsd.edu
Stacey Brydges	UCSD	sbrydges@ucsd.edu
Michelle Ragsac	UCSD	mragsac@eng.ucsd.edu
Luca Caputo	Sanford Burnham Prebys	lcaputo@sbpdiscovery.org
Stephen Sakuma	Sanford Burnham Prebys	ssakuma@sbpdiscovery.org
Angela Nicholson-Shaw	UCSD	a5nichol@ucsd.edu
Lydia Deboussi	Salk Institute	ldaboussi@salk.edu
Jenny He	UCSD	xih174@ucsd.edu
Shobha Vasudevan	Massachusetts General Hospital	Vasudevan.Shobha@mgh.harvard.edu
Catherine M. Gavile	University of Utah	u6017172@utah.edu
Asa Gustafsson	UCSD	abgustafsson@ucsd.edu
Cosimo Commisso	Sanford Burnham Prebys	ccommisso@sbpdiscovery.org
Mary Catanese	Massachusetts General Hospital	MCCATANESE@mgh.harvard.edu
Nuttida Rungratsameetaweemana	Salk Institute	nrungrat@salk.edu
Christian Cazares	UCSD	cazares@ucsd.edu
Kellie Williford	Vanderbilt University	kellie.m.williford@vanderbilt.edu
Ethan Lippmann	Vanderbilt University	ethan.s.lippmann@vanderbilt.edu
Cindy Barba	University of Utah	cindy.barba@path.utah.edu
Evan Boyle	UCSD	eboyle@ucsd.edu

## Sheet: Talks & Metrics
Date	Speaker	Gender	Position	Title	Speaker #	Attendee #	Quarter
2020-06-24	Aleena Arakaki	Woman	Graduate student	The alpha-arrestin ARRDC3 regulates GPCR activation of the Hippo pathway in invasive breast cancer	1	108	Summer
2020-06-24	Adi Saxena	Man	Postdoctoral scholar	How the Jerboa got its long feet: Identifying genes that control skeletal scaling	2	108	Summer
2020-07-01	Keolu Fox	Man	Assistant professor	Studying genetics and safeguarding indigenous DNA	1	93	Summer
2020-07-08	Gabriela Goldberg	Woman	Graduate student	Modeling neuroimmune interactions in Aicardi-Goutières Syndrome using stem cells	1	63	Summer
2020-07-08	Andres Nevarez	Man	Graduate student	Breaking stereotypes in science, while finding stereotypes in metastatic cancer	2	63	Summer
2020-07-15	Michelle Ragsac	Woman	Graduate student	Single-cell transcriptome profiling of Ciona intestinalis development	1	80	Summer
2020-07-15	Tara Spencer	Woman	Graduate student	The assembly, persistence and evolution of bacteriophage communities in cheese	2	80	Summer
2020-07-22	Jon Schmok	Man	Graduate student	RNA Alternative Splicing and Developmental Disorders	1	76	Summer
2020-07-22	Evan Boyle	Man	Postdoctoral scholar	Quantitation of Cas9 target interrogation by massively parallel filter binding and cleavage assays	2	76	Summer
2020-07-29	Ximena Garcia Arceo	Woman	Graduate student	mRNA-Mitochondria Localization in Simulated Cerevisiae	1	62	Summer
2020-07-29	Monica Gonzalez Ramirez	Woman	Postdoctoral scholar	Differential regulation of endothelial biased activated PAR1 by G protein-coupled receptor kinase 5	2	62	Summer
2020-08-05	Kevin White	Man	Graduate student	Elucidating the Molecular Mechanisms Which Regulate Nedd4-1 Trafficking and Function at Synapses	1	90	Summer
2020-08-05	Chandler Puritty	Woman	Graduate student	Howard to holistic science	2	90	Summer
2020-08-12	Josh Arriola	Man	Graduate student	The Emergence of Ribozymes in the RNA World	1	63	Summer
2020-08-12	Alina Garbuzov	Woman	Postdoctoral scholar	Studying Spinal Cord Injury after Spinal Cord Injury	2	63	Summer
2020-08-19	Hannah Grunwald	Woman	Graduate student	Engineering the Jerbouse: Understanding Genetic Changes that Underpin Evolutionary Divergence	1	66	Summer
2020-08-19	Emily Diaz	Woman	Graduate student	Impact of Gfer on aggressive myeloid leukemia	2	66	Summer
2020-08-26	Carlos Vasquez	Man	Graduate student	Using Base Editing to Investigate How Mutations in DNA Repair Proteins Drive Disease Phenotypes	1	81	Summer
2020-08-26	Pablo Lara-Gonzalez	Man	Postdoctoral scholar	G2 quiescence in development: lessons from C. elegans	2	81	Summer
2020-09-02	Daniela Zárate	Woman	Graduate student	23&BEE: genomic admixture in the western honey bee Apis mellifera	1	83	Summer
2020-09-02	Rodrigo Dos Santos Chaves	Man	Postdoctoral scholar	Sub-lethal stretch injury to human iPSC-derived neurons disrupts amyloid precursor protein axonal transport and enhances its amyloidogenic processing	2	83	Summer
2020-09-09	Nicole Suarez	Woman	Graduate student	Instructor Conceptions of Diversity in Higher Education	1	90	Summer
2020-09-09	Christian Cazares	Man	Graduate student	Alcohol Dependence differentially alters Orbitofrontal Cortex Representations of Inferred Decision-Making and Outcomes	2	90	Summer
2020-09-15	Lara Labarta-Bajo	Woman	Postdoctoral scholar	CD8 T cells drive anorexia, gut microbial dysbiosis and blooms of a commensal with immunosuppressive potential during chronic viral infection	1	63	Fall
2020-09-15	Jonathan Pekar	Man	Graduate student	The Emergence of SARS-CoV-2 in North America	2	63	Fall
2020-09-22	Jenny He	Woman	Graduate student	Unconventional mechanisms of mu and delta opioid signaling in hippocampal interneurons	1	57	Fall
2020-09-22	Gladys Ornelas	Woman	Graduate student	A Superficial look into Disorders of the Neck and the Importance of Mentoring	2	57	Fall
2020-09-29	Michael Williams	Man	Postdoctoral scholar	Staphylococcus epidermidis: The commensal skin pathogen	1	NA	Fall
2020-09-29	Stephany Z. Flores Ramos	Woman	Graduate student	Studying skin and growing a thicker one: how a skin microbe shapes its niche and a first-generation student's experience with impostor syndrome	2	NA	Fall
2020-10-06	Melonie Vaughn	Woman	Graduate student	Afro-Latinx Identity & Barriers into STEM Research	1	78	Fall
2020-10-06	Danielle L. Schmitt	Woman	Postdoctoral scholar	Illuminating acute spatiotemporal regulation of AMPK with a genetically encoded excitation-ratiometric biosensor for AMPK activity	2	78	Fall
2020-10-13	David Linden	Man	Professor	The Scientific Case Against Racism	1	91	Fall
2020-10-20	Dequina Nicholas	Woman	Postdoctoral scholar	Fatty Acid Metabolites Combine with Reduced Œ≤ Oxidation to Activate Th17 Inflammation in Human Type 2 Diabetes	1	NA	Fall
2020-10-20	Francisco J. Piña	Man	Postdoctoral scholar	Reticulons initiate the ER Stress Surveillance (ERSU) pathway activation	2	NA	Fall
2020-11-03	Jazz Dickinson	Woman	Assistant professor	Exploring the Chemistry of Development: Uncovering Bioactive Small Molecules in the Root	1	NA	Fall
2020-11-10	Rashmi Mishra	Woman	Postdoctoral scholar	Autophagy drives in vivo transdifferentiation	1	62	Fall
2020-11-10	Luca Caputo	Man	Postdoctoral scholar	Pathological alterations of the 3D genome: the dark side of Muscular dystrophies.	2	62	Fall
2020-11-17	Tiani Louis	Woman	Graduate student	My journey as a Parent-Scientist and the role of DDX5 in effector and memory CD8+ T cell differentiation and heterogeneity	1	44	Fall
2020-11-17	Alicia Romero	Woman	Graduate student	A renewed perspective on Iron, Infection, and Identity	2	44	Fall
2020-11-24	Archna Ravi	Woman	Postdoctoral scholar	PI5P4Ks drive metabolic homeostasis through peroxisome-mitochondria interplay	1	42	Fall
2020-11-24	Elischa J. Sanders	Man	Graduate student	Investigating the Role of the Lateral Reticular Nucleus in Dexterous Forelimb Movement	2	42	Fall
2020-12-01	Anila K. V. Madiraju	Woman	Research scientist	Where's the Fat? CRTC1 Maintains Metabolic Homeostasis & Supports White Adipose Tissue Remodeling in Response to Diet by Curbing Hyperinflammation	1	37	Fall
2020-12-01	Olivia Molinar-Inglis	Woman	Postdoctoral scholar	APC-PAR1 confers anti-apoptotic protection through the alpha-arrestin-2-Sphk1-S1PR1-Akt axis in the endothelium	2	37	Fall
2020-12-08	Nuttida Rungratsameetaweemana	Woman	Postdoctoral scholar	Probabilistic information processing in humans and recurrent neural networks	1	42	Fall
2020-12-08	Stephen Sakuma	Man	Graduate student	Inhibition of Nuclear Pore Complex Formation Selectively Induces Cancer Cell Death	2	42	Fall
2020-12-15	Beto Vasquez	Man	Administrator	Equity in STEM: The Impact of Institutional Agents	1	57	Fall
2021-01-12	Rhea-Comfort Addo	Woman	Graduate student	Signaling Pathways Driving Cardiac Pacemaker Cell Development in Zebrafish	1	66	Winter
2021-01-12	Swetha Godavarthi	Woman	Postdoctoral scholar	Postsynaptic neurotransmitter receptors regulate presynaptic neurotransmitter identity	2	66	Winter
2021-01-19	Daniella N. McDonald	Woman	Graduate student	Novel Model for Multi-lineage Human Development + Developing Human Connection via Novel Differences	1	49	Winter
2021-01-19	Mallika Iyer	Woman	Graduate student	Studying the evolution of SARS-CoV-2 through the lens of protein structure	2	49	Winter
2021-01-26	Angela Nicholson-Shaw	Woman	Graduate student	Live, Love, Let Go: Poly(A) Binding Proteins and Career Transitions	1	56	Winter
2021-01-26	Shanna Newton Lavalle	Woman	Graduate student	Kiss1 is differentially regulated in male and female mice by the homeodomain transcription factor VAX1	2	56	Winter
2021-02-02	D'Juan Farmer	Man	Postdoctoral scholar	Molecular and cellular control of skeletal progenitors in the vertebrate skull	1	32	Winter
2021-02-09	Karina Barbosa Guerra	Woman	Graduate student	Identifying Novel Epigenetic Regulators of The HOX/MEIS Gene Cluster in Acute Myeloid Leukemia	1	50	Winter
2021-02-09	Jonatan Matalonga Borrel	Man	Postdoctoral scholar	Identification of a Notch agonist: towards treating Alagille Syndrome	2	50	Winter
2021-02-16	Jennifer Hope Gracias	Woman	Postdoctoral scholar	PSGL-1: Kicking our T cells' metabolism into high gear	1	45	Winter
2021-02-16	Judith Flores	Woman	Graduate student	Reconstitution of Diglycerol Kinase (DAGK) and other membrane proteins in artificial membranes	2	45	Winter
2021-02-23	Andrea M. Gomez	Woman	Assistant professor	Alternative splicing choices for synaptic function	1	42	Winter
2021-03-02	Patrick Bruck	Man	Graduate student	The middle of somewhere: Evolution & the rural / urban divide	1	45	Winter
2021-03-02	Mike Allevato	Man	Graduate student	Targeting Tumor Metabolism to Halt Tumor Progression and Enhance Immune Response	2	45	Winter
2021-03-09	Theanne Griffith	Woman	Assistant professor	Cool Sensations: A new role for Nav1.1 in mammalian thermosensation	1	32	Winter
2021-03-16	Lydia Daboussi	Woman	Postdoctoral scholar	Peripheral Nerve Maintenance After Injury And During Chronic Disease	2	42	Winter
2021-03-16	Kenneth A. Skinner	Man	Postdoctoral scholar	Functional profiling of endogenous lipids in neurological disorders	1	42	Winter
2021-04-06	Lauren Esposito	Woman	Curator	Creating a Movement: The importance of LGBTQ+ visibility in STEM	1	45	Spring
2021-04-13	Mary C. Catanese	Woman	Postdoctoral scholar	Understanding neuroepigenetic signatures in the human brain across the lifespan and in Multiple sclerosis	1	35	Spring
2021-04-13	Adriana Corrales	Woman	Graduate student	Exploring Chemistry Graduate Student Identity Development and the Intersection of Multiple Sub-Identities	2	35	Spring
2021-04-20	Ky'Era Actkins	Woman	Graduate student	The Road to Health Equity: How Electronic Health Records Uncovered Disparities for Polycystic Ovary Syndrome	1	NA	Spring
2021-04-20	Ege Ayse Yalcinbas	Woman	Graduate student	Studying Higher-order Thalamocortical Circuits in Motivated Behavior	2	NA	Spring
2021-04-27	Kaela Singleton	Woman	Postdoctoral scholar	Systems Biology Approach to Neuron Formation	1	NA	Spring
2021-05-04	Leonila Lagunes	Woman	Postdoctoral scholar	Understanding Mycobacterium tuberculosis 20S proteasome assembly	1	20	Spring
2021-05-04	Kellie Williford	Woman	Graduate student	The role of BNST PKCdelta Cells in Stress and Anxiety-Like Behaviors	2	20	Spring
2021-05-11	Cindy Barba	Woman	Graduate student	Immune system's impact on tumor metabolism in skin cancer	1	17	Spring
2021-05-11	Motunrayo Kolawole	Woman	Research Assistant Professor	Exploring the role diet plays on the TCR:pMHC interaction during viral immunity	2	17	Spring
2021-05-18	Judi Simcox	Woman	Assistant professor	Lipid metabolism in adaptive thermogenesis	1	25	Spring
2021-05-25	Jasmine Miller-Kleinhenz	Woman	Postdoctoral scholar	Investigating Social Determinants of Health and the Tumor Epigenome to Understand Racial Disparities in Breast Cancer	1	25	Spring
2021-05-25	Binta Jalloh-Barrie	Woman	Graduate student	The Nab2 RNA-Binding Protein Promote Sex-Specific Splicing of Sex-lethal in Drosophila Neuronal Tissues	2	25	Spring
2021-06-01	Litia A. Carvalho	Woman	Postdoctoral scholar	The olfactory ensheathing glia as a cell-based therapy against gliomas	1	25	Spring
2021-06-01	Jordan Friedlein	Man	Graduate student	Decoding the role of Long non-coding RNA PVT1 in Myc Driven Cancer	2	25	Spring
2021-06-08	Sergio Labra	Man	Graduate student	Cerebral Organoid Models of Alzheimer's Disease	1	49	Spring

## Sheet: Keyword queries
Keyword	Regular expression search
Diversity	kwic(data_speaker, valuetype = "regex", pattern = c("divers")),
Race/ethnicity	kwic(data_speaker, valuetype = "regex", pattern = c("^race|^racial|^ethnic|^color$")),
Black	kwic(data_speaker, valuetype = "regex", pattern = c("black|africa|caribbean")),
Latino/Hispanic	kwic(data_speaker, valuetype = "regex", pattern = c("^latin|hispanic|spanish|portuguese|^chican")),
White	kwic(data_speaker, valuetype = "regex", pattern = c("white|caucasian")),
Asian	kwic(data_speaker, valuetype = "regex", pattern = c("^asia")),
Women	kwic(data_speaker, valuetype = "regex", pattern = c("woman|women")),
Men	kwic(data_speaker, valuetype = "fixed", pattern = c("man","men","men's")),
Family	kwic(data_speaker, valuetype = "regex", pattern = c("mothers?$|father|^sons?$|family|families")),
Sexual & gender minorities	kwic(data_speaker, valuetype = "regex", pattern = c("LGBT|^gay|lesbian|queer|transgender")),
Immigrant	kwic(data_speaker, valuetype = "regex", pattern = c("migra|foreigner|international")),
Rural & agricultural	kwic(data_speaker, valuetype = "regex", pattern = c("rural|agricultur")),
Class	kwic(data_speaker, valuetype = "regex", pattern = c("poor|poverty|econom|income")),
Education	kwic(data_speaker, valuetype = "regex", pattern = c("education|school|teacher")),
Mental	kwic(data_speaker, valuetype = "regex", pattern = c("^mental")),
Disability	kwic(data_speaker, valuetype = "regex", pattern = c("^disab|wheelchair")),
First	kwic(data_speaker, valuetype = "regex", pattern = c("^generation$|first-generation")),
Mentoring	kwic(data_speaker, valuetype = "regex", pattern = c("mentor")),
Friends	kwic(data_speaker, valuetype = "regex", pattern = c("^mate(s)*$|classmate|peer|^friend|colleague")),
Finances	kwic(data_speaker, valuetype = "regex", pattern = c("pay$|paycheck|money|afford$|financ")),
Failure	kwic(data_speaker, valuetype = "regex", pattern = c("struggl|challeng|overwhelm|fail$|failed|failing")),
Success	kwic(data_speaker, valuetype = "regex", pattern = c("^win(s)?(ning)?$|achiev|success|overcome")),
Collaboration	kwic(data_speaker, valuetype = "regex", pattern = c("^collabor")),
COVID-19	kwic(data_speaker, valuetype = "regex", pattern = c("^19$|pandemic|quarantine"))

## Sheet: Keyword matches
Speaker	Gender	Position	Quarter	Keyword	Transcript_position	Preceding	Match	Succeeding
1	Woman	Graduate student	Summer	Diversity	86	my thinking of science and	diversity	within stem so the year
1	Woman	Graduate student	Summer	Diversity	788	recruit and hire more and	diverse	faculty body that way our
1	Woman	Graduate student	Summer	Latino/Hispanic	30	at ucsd my parents are	latin	american immigrants and i'm the
1	Woman	Graduate student	Summer	Latino/Hispanic	171	advice she tells me in	spanish	to ask the deck of
1	Woman	Graduate student	Summer	Latino/Hispanic	341	viewers in the u.s and	latin	america every single day there's
1	Woman	Graduate student	Summer	Latino/Hispanic	493	this means that 120 million	hispanics	tuned in to hear a
1	Woman	Graduate student	Summer	Men	614	interpret it is that these	men	and these balloons represent the
1	Woman	Graduate student	Summer	Family	39	i'm the first in my	family	to go to college but
1	Woman	Graduate student	Summer	Immigrant	32	my parents are latin american	immigrants	and i'm the first in
1	Woman	Graduate student	Summer	First generation	59	college students is a first	generation	student what is unique however
1	Woman	Graduate student	Summer	Mentoring	1789	a very talented postdoc and	mentor	pinar messi and to generate
1	Woman	Graduate student	Summer	Mentoring	2389	to pannar my most direct	mentor	charlene my mentee fabio angela
1	Woman	Graduate student	Summer	Mentoring	2398	fabio angela cedric allison my	mentor	i'm really lucky to have
1	Woman	Graduate student	Summer	Mentoring	2405	really lucky to have a	mentor	that values outreach and science
1	Woman	Graduate student	Summer	Success	962	motivation you will have great	success	in your career and the
1	Woman	Graduate student	Summer	COVID-19	665	people and so during a	pandemic	like the one we're experiencing
1	Woman	Graduate student	Summer	COVID-19	762	species from not only global	pandemics	but preventable diseases climate change
2	Woman	Graduate student	Summer	Immigrant	821	in siona this is the	migration	of the endodermal and mesodermal
2	Woman	Graduate student	Summer	Mental health	2293	of aorx are associated with	mental	retardation and epilepsy this was
2	Woman	Graduate student	Summer	Collaboration	864	of the brain so i	collaborated	with another grad student in
2	Woman	Graduate student	Summer	Collaboration	1807	so for this experiment i	collaborated	with an undergrad in the
3	Woman	Graduate student	Summer	Black	46	a beautiful country in the	caribbean	called antigun barbuda and i
3	Woman	Graduate student	Summer	White	1042	case for moses sleeper the	white	part would be the cheese
3	Woman	Graduate student	Summer	Family	113	is a picture of my	family	these are my parents my
3	Woman	Graduate student	Summer	Family	164	these people um particularly my	father	i would say that the
3	Woman	Graduate student	Summer	Family	3674	the data lab and my	family	and uc hbcu fellowship for
3	Woman	Graduate student	Summer	Class	2828	and the ones that grew	poorly	were the ones that were
3	Woman	Graduate student	Summer	Friends	222	some of my really good	friends	i'm from harvard university actually
3	Woman	Graduate student	Summer	Friends	354	fact they live with their	friends	and in some cases their
3	Woman	Graduate student	Summer	Friends	854	actually came about because our	friends	at jasper hill who we
3	Woman	Graduate student	Summer	Failure	439	microbes in isolation however the	challenge	that we've had for a
3	Woman	Graduate student	Summer	Success	256	and i equally attribute my	success	to them after i graduated
4	Woman	Graduate student	Summer	Race/ethnicity	354	do with the representation by	race	and ethnicity so people that
4	Woman	Graduate student	Summer	Race/ethnicity	356	the representation by race and	ethnicity	so people that are labeled
4	Woman	Graduate student	Summer	Race/ethnicity	689	help other other women and	ethnic	minorities in the sciences and
4	Woman	Graduate student	Summer	Race/ethnicity	1394	and something that starts to	color	in that picture for us
4	Woman	Graduate student	Summer	Latino/Hispanic	161	first generation americans particularly with	latinx	backgrounds and so a lot
4	Woman	Graduate student	Summer	Latino/Hispanic	363	people that are labeled uh	hispanic	american make up about seven
4	Woman	Graduate student	Summer	Latino/Hispanic	413	the most physics degrees to	hispanic	americans which is about so
4	Woman	Graduate student	Summer	Latino/Hispanic	425	10 percent of graduating classes	hispanic	american and that's considered leading
4	Woman	Graduate student	Summer	White	2782	far away is shown in	white	so as you can see
4	Woman	Graduate student	Summer	White	2948	mts is exposed once it's	white	again it leaves so that
4	Woman	Graduate student	Summer	Women	267	uh firstly the representation of	women	is lacking in physics that's
4	Woman	Graduate student	Summer	Women	304	um but one in six	women	i'm sorry about one in
4	Woman	Graduate student	Summer	Women	317	bachelor's degrees uh go to	women	uh in physics and it's
4	Woman	Graduate student	Summer	Women	687	want to help other other	women	and ethnic minorities in the
4	Woman	Graduate student	Summer	Family	183	fields and that describes my	family	very well so we i
4	Woman	Graduate student	Summer	Immigrant	154	also has a lot of	immigrants	and first generation americans particularly
4	Woman	Graduate student	Summer	Immigrant	170	a lot of people are	immigrants	a lot of people work
4	Woman	Graduate student	Summer	Rural & agricultural	135	that way in a very	rural	area it's right in the
4	Woman	Graduate student	Summer	Education	405	aip it's one of the	schools	that grants the most physics
4	Woman	Graduate student	Summer	Education	437	being one of the better	schools	at representation and retention in
4	Woman	Graduate student	Summer	Education	489	lab was not just formative	educationally	but crucial psychologically for me
4	Woman	Graduate student	Summer	First generation	157	lot of immigrants and first	generation	americans particularly with latinx backgrounds
4	Woman	Graduate student	Summer	Collaboration	715	still working together there's a	collaboration	between the zid lab and
4	Woman	Graduate student	Summer	Collaboration	732	going on and it's a	collaboration	of physicists and chemists and
4	Woman	Graduate student	Summer	Collaboration	3716	these genes and then our	collaborators	are in the ucsd physics
5	Woman	Postdoctoral scholar	Summer	Diversity	698	which aims at training a	diverse	group of biomedical scientists for
5	Woman	Postdoctoral scholar	Summer	Latino/Hispanic	209	to the low statistics of	hispanic	women in science so originally
5	Woman	Postdoctoral scholar	Summer	Women	210	the low statistics of hispanic	women	in science so originally i
5	Woman	Postdoctoral scholar	Summer	Family	82	i am bringing up my	family	because they have been instrumental
5	Woman	Postdoctoral scholar	Summer	Family	336	courses and in between studying	family	and work i did not
5	Woman	Postdoctoral scholar	Summer	Family	959	to the seven transmembrane domain	family	localized at the plasma membrane
5	Woman	Postdoctoral scholar	Summer	Family	1386	endothelial cells grks are a	family	of serine 3 kinases with
5	Woman	Postdoctoral scholar	Summer	Family	1406	and each belong to different	subfamilies	of grks the canonical model
5	Woman	Postdoctoral scholar	Summer	Immigrant	284	a sales rep at tabletop	international	which was a fine china
5	Woman	Postdoctoral scholar	Summer	Education	160	was at a catholic elementary	school	and high school and at
5	Woman	Postdoctoral scholar	Summer	Education	163	catholic elementary school and high	school	and at that time i
5	Woman	Postdoctoral scholar	Summer	Education	181	majoring in science in elementary	school	i had a really hard
5	Woman	Postdoctoral scholar	Summer	Education	196	and it wasn't until high	school	that i decided to pursue
5	Woman	Postdoctoral scholar	Summer	Education	372	decided to apply to graduate	school	so i went to fresno
5	Woman	Postdoctoral scholar	Summer	Education	437	year as grad in graduate	school	and i really liked the
5	Woman	Postdoctoral scholar	Summer	Education	549	was able to teach high	school	students for four consecutive summers
5	Woman	Postdoctoral scholar	Summer	Education	562	students came from proy's high	school	which is not ucsd campus
5	Woman	Postdoctoral scholar	Summer	Education	633	teaching elementary and junior high	school	students so i volunteered with
5	Woman	Postdoctoral scholar	Summer	Education	744	goal is to transform stem	education	by making it more engaging
5	Woman	Postdoctoral scholar	Summer	Mentoring	462	that collaboration um and the	mentoring	that i received i decided
5	Woman	Postdoctoral scholar	Summer	Mentoring	2622	trejo who has been my	mentor	and everyone in the lab
5	Woman	Postdoctoral scholar	Summer	Success	91	been instrumental in helping me	achieve	all of my goals and
5	Woman	Postdoctoral scholar	Summer	Collaboration	393	biology laboratory he had a	collaboration	between fresno state and san
5	Woman	Postdoctoral scholar	Summer	Collaboration	458	death and thanks to that	collaboration	um and the mentoring that
5	Woman	Postdoctoral scholar	Summer	COVID-19	111	and then also to my	quarantine	partner stardust who my uh
6	Man	Graduate student	Summer	Race/ethnicity	3387	i meet with scientists of	color	all over the country and
6	Man	Graduate student	Summer	Race/ethnicity	3467	of scientists especially scientists of	color	because i want to see
6	Man	Graduate student	Summer	White	5	my name is kevin	white	i am a fourth going
6	Man	Graduate student	Summer	Education	375	to neuroscience uh in high	school	and we learned about schizophrenia
6	Man	Graduate student	Summer	Mentoring	315	of vet though i love	mentoring	i love just building like
7	Man	Graduate student	Summer	Diversity	705	have which would have been	diversified	into the life that we
7	Man	Graduate student	Summer	Race/ethnicity	213	as a person of mixed	race	in america is definitely rewarding
7	Man	Graduate student	Summer	Black	2292	asian american social justice condemn	anti-blackness	and build asian solidarity with
7	Man	Graduate student	Summer	Black	2324	diego asians in solidarity with	black	lives to uplay uplift the
7	Man	Graduate student	Summer	Asian	2269	i'm a member of the	asian	solidarity collective which is a
7	Man	Graduate student	Summer	Asian	2287	our mission is to activate	asian	american social justice condemn anti-blackness
7	Man	Graduate student	Summer	Asian	2295	justice condemn anti-blackness and build	asian	solidarity with oppressed communities at
7	Man	Graduate student	Summer	Asian	2320	engage san diego san diego	asians	in solidarity with black lives
7	Man	Graduate student	Summer	Asian	2332	uplay uplift the stories of	asian	survivors of victims of mass
7	Man	Graduate student	Summer	Immigrant	157	both my parents um are	immigrants	my dad's from guatemala and
7	Man	Graduate student	Summer	Immigrant	2339	of victims of mass incarceration	immigration	and deportation and finally to
7	Man	Graduate student	Summer	Education	379	microscope they put me through	school	and were not at all
8	Woman	Postdoctoral scholar	Summer	Education	267	which a lawyer started graduate	school	in biology to work on
8	Woman	Postdoctoral scholar	Summer	Disability	177	usually smiling i use a	wheelchair	um i can also walk
8	Woman	Postdoctoral scholar	Summer	Disability	401	website there was already one	wheelchair	user in the lab the
8	Woman	Postdoctoral scholar	Summer	Disability	451	labs are not friendly for	wheelchair	users and i still had
8	Woman	Postdoctoral scholar	Summer	Disability	502	becoming a member of the	disability	community the first is something
8	Woman	Postdoctoral scholar	Summer	Friends	449	in place labs are not	friendly	for wheelchair users and i
8	Woman	Postdoctoral scholar	Summer	Friends	597	my peace i imagine a	friend	of mine in the same
8	Woman	Postdoctoral scholar	Summer	Friends	609	if i'm okay with my	friend	being treated in this way
8	Woman	Postdoctoral scholar	Summer	Failure	203	i got injured i really	struggled	to make science film meaningful
8	Woman	Postdoctoral scholar	Summer	Failure	255	learning all their stories and	struggles	and then hearing this podcast
8	Woman	Postdoctoral scholar	Summer	Success	1169	such as stem cells will	overcome	all the inhibitory features of
8	Woman	Postdoctoral scholar	Summer	Success	1208	which we had our first	success	were freshly isolated neural stem
8	Woman	Postdoctoral scholar	Summer	Success	1411	neural progenitor cells we have	successfully	performed a cell replacement procedure
8	Woman	Postdoctoral scholar	Summer	Success	1458	site the stem cells have	overcome	the inhibitory environment of the
8	Woman	Postdoctoral scholar	Summer	Collaboration	2637	the tushinsky lab and our	collaborators	at ucsd and thank you
9	Woman	Graduate student	Summer	Diversity	1988	that there is a wide	diversity	of mammals i come in
9	Woman	Graduate student	Summer	Black	2842	heterozygote mouse that has a	black	phenotype what if you have
9	Woman	Graduate student	Summer	Black	3283	should only ever see a	black	or a grey mouse i
9	Woman	Graduate student	Summer	White	709	them up as some magical	white-coated	super smart people i just
9	Woman	Graduate student	Summer	White	3339	9 mice they always looked	white	if they inherited both the
9	Woman	Graduate student	Summer	White	3481	you end up with a	white	and red mouse which can
9	Woman	Graduate student	Summer	White	3894	and joining mutation or a	white	and red mouse which means
9	Woman	Graduate student	Summer	Women	1253	beat me up for liking	women	because i like both men
9	Woman	Graduate student	Summer	Women	1260	i like both men and	women	and because i'm married to
9	Woman	Graduate student	Summer	Men	144	a stick figure of a	man	with a ponytail glasses and
9	Woman	Graduate student	Summer	Men	1258	women because i like both	men	and women and because i'm
9	Woman	Graduate student	Summer	Men	1267	because i'm married to a	man	and so i look straight
9	Woman	Graduate student	Summer	Family	4656	incredible set of fuzzy um	family	members who have completely changed
9	Woman	Graduate student	Summer	Family	4672	truly just superb friends and	family	i'm beyond lucky through the
9	Woman	Graduate student	Summer	Sexual & gender minorities	1346	to um to the various	gay	science clubs because i look
9	Woman	Graduate student	Summer	Education	325	would get pulled out of	school	in order to go in
9	Woman	Graduate student	Summer	Education	1404	when i was in high	school	i started feeling entirely empty
9	Woman	Graduate student	Summer	Education	1871	to a fantastic liberal arts	school	and i did a thesis
9	Woman	Graduate student	Summer	Education	1939	me to get to grad	school	allowed me to come to
9	Woman	Graduate student	Summer	Mental health	1222	room who has an obvious	mental	illness and so i'm lucky
9	Woman	Graduate student	Summer	Mental health	1617	common for us to dismiss	mental	disorders but they have severe
9	Woman	Graduate student	Summer	Mental health	1746	science due to having a	mental	breakdown and i think that's
9	Woman	Graduate student	Summer	Mental health	4516	heart disease diabetes alzheimer's most	mental	disorders um and so it's
9	Woman	Graduate student	Summer	Disability	1391	when it comes to hidden	disabilities	so i have a hidden
9	Woman	Graduate student	Summer	Disability	1397	so i have a hidden	disability	um when i was in
9	Woman	Graduate student	Summer	First generation	2870	a homozygote in the first	generation	and you'd have your phenotype
9	Woman	Graduate student	Summer	First generation	2879	your phenotype in the first	generation	that would make everything much
9	Woman	Graduate student	Summer	First generation	3165	white mouse in that first	generation	now if that does happen
9	Woman	Graduate student	Summer	Friends	4269	state recent work by my	colleague	alec weissel actually indicates the
9	Woman	Graduate student	Summer	Friends	4670	to have truly just superb	friends	and family i'm beyond lucky
9	Woman	Graduate student	Summer	Finances	4240	amount of time energy and	money	that you'd have to put
9	Woman	Graduate student	Summer	Success	4278	indicates the copying can be	achieved	in the mail as well
9	Woman	Graduate student	Summer	COVID-19	1685	than this year during a	pandemic	for me so um i
9	Woman	Graduate student	Summer	COVID-19	2028	during early part of the	pandemic	um it's also actually really
10	Woman	Graduate student	Summer	Family	103	because i had a close	family	friend that was a technician
10	Woman	Graduate student	Summer	Family	214	i'm the first in my	family	to pursue higher education and
10	Woman	Graduate student	Summer	Family	601	context such as friends and	family	they were most likely to
10	Woman	Graduate student	Summer	Sexual & gender minorities	473	is the severe underrepresentation of	queer	identities so kind of starting
10	Woman	Graduate student	Summer	Sexual & gender minorities	483	starting at an undergrad level	queer	students are seven percent less
10	Woman	Graduate student	Summer	Sexual & gender minorities	763	in an era where lgp	lgbt	protections are being attacked from
10	Woman	Graduate student	Summer	Sexual & gender minorities	2629	program a project called 500	queer	scientists so here they're collecting
10	Woman	Graduate student	Summer	Sexual & gender minorities	2637	here they're collecting stories about	queer	scientists from various fields at
10	Woman	Graduate student	Summer	Sexual & gender minorities	2712	make a connection with another	queer	scientist in the area and
10	Woman	Graduate student	Summer	Class	1129	good therapeutic responder to a	poor	therapeutic responder and on the
10	Woman	Graduate student	Summer	Class	1162	or cml any less differentiated	poor	response of leukemia is acute
10	Woman	Graduate student	Summer	Education	136	that i got in elementary	school	and so this transitioned to
10	Woman	Graduate student	Summer	Education	194	me also to pursue higher	education	in a world where i
10	Woman	Graduate student	Summer	Education	218	my family to pursue higher	education	and especially in a rigorous
10	Woman	Graduate student	Summer	Education	248	in san diego in high	school	i was able to participate
10	Woman	Graduate student	Summer	Mentoring	548	through active um sort of	mentorship	and experience so there's something
10	Woman	Graduate student	Summer	Friends	104	i had a close family	friend	that was a technician at
10	Woman	Graduate student	Summer	Friends	599	of personal context such as	friends	and family they were most
10	Woman	Graduate student	Summer	Friends	631	to five point scale with	colleagues	and students however substantial groups
10	Woman	Graduate student	Summer	Friends	648	out at all um for	colleagues	um it was 29 of
10	Woman	Graduate student	Summer	Success	757	encouraging and it's a surprising	win	in an era where lgp
10	Woman	Graduate student	Summer	Success	1237	to targeted therapies that were	successful	in treating cancers such as
10	Woman	Graduate student	Summer	COVID-19	1477	with a library of over	19	000 targets there were about
11	Man	Graduate student	Summer	White	1707	colorectal cancer called home meat	whites	associated polyposis so one of
11	Man	Graduate student	Summer	White	2068	are edited and remember meat	white	associated polyposis is is no
11	Man	Graduate student	Summer	White	2728	allowed us to generate meat	white	mutations inside of living cells
11	Man	Graduate student	Summer	Family	170	my parents are immigrants my	mother	shown here immigrated from tehutipeke
11	Man	Graduate student	Summer	Family	193	14 years old and my	father	immigrated from leon guanajuato mexico
11	Man	Graduate student	Summer	Family	517	felt like i'd let my	family	down in my community down
11	Man	Graduate student	Summer	Family	1672	get one allele from your	father	the other allele from your
11	Man	Graduate student	Summer	Family	1680	allele from your from your	mother	if both of those alleles
11	Man	Graduate student	Summer	Immigrant	168	both of my parents are	immigrants	my mother shown here immigrated
11	Man	Graduate student	Summer	Immigrant	173	immigrants my mother shown here	immigrated	from tehutipeke el salvador which
11	Man	Graduate student	Summer	Immigrant	194	years old and my father	immigrated	from leon guanajuato mexico when
11	Man	Graduate student	Summer	Education	403	so after i graduated high	school	i went on to a
11	Man	Graduate student	Summer	Education	410	went on to a private	school	in chicago in chicago called
11	Man	Graduate student	Summer	Education	608	the reason i chose this	school	is because uc irvine had
11	Man	Graduate student	Summer	Education	2923	we have initiated for high	schools	in the in the local
11	Man	Graduate student	Summer	Education	2935	diego area and this high	school	has a high enrollment of
11	Man	Graduate student	Summer	Mentoring	365	from my experience it takes	mentors	in a cultivating community to
11	Man	Graduate student	Summer	Mentoring	726	here are two of my	mentors	dr luis montebravo and dr
11	Man	Graduate student	Summer	Mentoring	762	for teaching for teaching and	mentoring	and it was during uci
11	Man	Graduate student	Summer	Mentoring	829	the opportunity to become a	mentor	to other first-gen students through
11	Man	Graduate student	Summer	Mentoring	904	main priority at ucsd um	mentoring	and teaching are still very
11	Man	Graduate student	Summer	Mentoring	3226	alexis kamor for being my	mentor	and being a leader and
11	Man	Graduate student	Summer	Failure	336	first-gen college students now the	challenge	is for us to realize
11	Man	Graduate student	Summer	Failure	841	through the first-gen first quarter	challenge	program which is a program
11	Man	Graduate student	Summer	Failure	3233	being a leader and for	challenging	me and supporting me every
11	Man	Graduate student	Summer	Success	697	five months later i was	winning	my first presentation award at
12	Man	Postdoctoral scholar	Summer	Latino/Hispanic	4209	to the the pew uh	latin	american fellows program uh for
12	Man	Postdoctoral scholar	Summer	Latino/Hispanic	4252	because it gives people from	latin	american countries to the chance
12	Man	Postdoctoral scholar	Summer	Latino/Hispanic	4274	want to go back to	latin	america and start your own
12	Man	Postdoctoral scholar	Summer	Latino/Hispanic	4297	you know somebody who's from	latin	america and wants to do
12	Man	Postdoctoral scholar	Summer	Family	111	photo of me and my	family	when i was 13 years
12	Man	Postdoctoral scholar	Summer	Family	2589	that cycling b is a	family	of proteins and there are
12	Man	Postdoctoral scholar	Summer	Sexual & gender minorities	848	would like to see every	gay	doctor come out every gay
12	Man	Postdoctoral scholar	Summer	Sexual & gender minorities	853	gay doctor come out every	gay	lawyer every gay architect come
12	Man	Postdoctoral scholar	Summer	Sexual & gender minorities	856	out every gay lawyer every	gay	architect come out stand up
12	Man	Postdoctoral scholar	Summer	Immigrant	4227	when you when you're an	international	postdoc there's not a lot
12	Man	Postdoctoral scholar	Summer	Class	140	my parents grew up in	poverty	and so for them a
12	Man	Postdoctoral scholar	Summer	Class	423	at that time was really	poor	uh but i was still
12	Man	Postdoctoral scholar	Summer	Education	147	so for them a higher	education	was not really an option
12	Man	Postdoctoral scholar	Summer	Education	185	we could have a good	education	and so i really thank
12	Man	Postdoctoral scholar	Summer	Education	206	when i was in high	school	i started developing my passion
12	Man	Postdoctoral scholar	Summer	Education	273	that's why after finishing high	school	i enrolled at the university
12	Man	Postdoctoral scholar	Summer	First generation	129	birthday and i'm a first	generation	college student and both of
12	Man	Postdoctoral scholar	Summer	Mentoring	444	to have a really great	mentor	in stephen taylor and here
12	Man	Postdoctoral scholar	Summer	Mentoring	750	recently come out to my	mentor	who has been incredibly supportive
12	Man	Postdoctoral scholar	Summer	Mentoring	1130	the elegance and my my	mentor's	lab has really pioneered the
12	Man	Postdoctoral scholar	Summer	Friends	628	and not even my closest	friends	knew much about me and
12	Man	Postdoctoral scholar	Summer	Success	897	way we will start to	achieve	our rights and so with
12	Man	Postdoctoral scholar	Summer	Success	1247	rnai so um we typically	achieve	depletions of more than 95
12	Man	Postdoctoral scholar	Summer	COVID-19	739	to wait because of the	pandemic	and and i have also
13	Woman	Graduate student	Summer	Diversity	144	and my show of my	diversity	a little bit i am
13	Woman	Graduate student	Summer	Diversity	911	fact they had a very	diverse	native bee population the mayans
13	Woman	Graduate student	Summer	Diversity	998	entity it is an incredibly	diverse	taxon which spans over 30
13	Woman	Graduate student	Summer	Diversity	2993	ways to get involved in	diversity	here on campus i highly
13	Woman	Graduate student	Summer	Race/ethnicity	2449	however western european the black	color	it continues to persist across
13	Woman	Graduate student	Summer	Race/ethnicity	2485	western european or the black	color	san diego is also interest
13	Woman	Graduate student	Summer	Race/ethnicity	2510	all which is the teal	color	the middle eastern genetic material
13	Woman	Graduate student	Summer	Black	1043	honeybees are divided into the	african	clay the western european clade
13	Woman	Graduate student	Summer	Black	1094	pigmented it's called the german	black	bee compare that to the
13	Woman	Graduate student	Summer	Black	1120	scoot a lot from the	african	clade is known for its
13	Woman	Graduate student	Summer	Black	1179	m and the c clades	african	subspecies however were much more
13	Woman	Graduate student	Summer	Black	1203	were brought over from south	africa	or african honey bees were
13	Woman	Graduate student	Summer	Black	1205	over from south africa or	african	honey bees were brought over
13	Woman	Graduate student	Summer	Black	1213	were brought over from south	africa	for experimental breeding purposes and
13	Woman	Graduate student	Summer	Black	1251	the new hybrids were termed	africanized	honeybees and they caused a
13	Woman	Graduate student	Summer	Black	1280	nicknamed them killer bees and	africanized	honeybees spread across the entire
13	Woman	Graduate student	Summer	Black	1362	a note here that although	africanized	honeybees are really they're seen
13	Woman	Graduate student	Summer	Black	1390	here that there are several	african	honey bee subspecies that vary
13	Woman	Graduate student	Summer	Black	1433	their gentleness and these are	african	subspecies so only the subspecies
13	Woman	Graduate student	Summer	Black	1499	is the epicenter of initial	africanization	as well as nearby argentina
13	Woman	Graduate student	Summer	Black	1536	honeybees in brazil are predominantly	african	so the pie is mostly
13	Woman	Graduate student	Summer	Black	1584	see they're more yellow and	black	so they're coming from southern
13	Woman	Graduate student	Summer	Black	1608	of the range of the	africanized	honeybee another study that came
13	Woman	Graduate student	Summer	Black	1658	and found an increase in	african	ancestry as you can see
13	Woman	Graduate student	Summer	Black	1753	analysis of global ancestry of	africanized	honeybees with the ultimate question
13	Woman	Graduate student	Summer	Black	2388	bees have a lot of	african	genomic content particularly the bees
13	Woman	Graduate student	Summer	Black	2448	south however western european the	black	color it continues to persist
13	Woman	Graduate student	Summer	Black	2461	populations so that's interesting and	african	genomic material the red seems
13	Woman	Graduate student	Summer	Black	2484	the western european or the	black	color san diego is also
13	Woman	Graduate student	Summer	Black	2853	and panama populations are predominantly	african	with remaining genetic material predominantly
13	Woman	Graduate student	Summer	Latino/Hispanic	162	higher education i am very	latina	chicana a mexican-american i'm a
13	Woman	Graduate student	Summer	Latino/Hispanic	163	education i am very latina	chicana	a mexican-american i'm a first
13	Woman	Graduate student	Summer	Latino/Hispanic	554	inspiration she was the first	latina	i'd ever met she's from
13	Woman	Graduate student	Summer	Family	225	geretaro in mexico and my	father	is from oaxaca and the
13	Woman	Graduate student	Summer	Family	247	i'm also from an undocumented	family	so my mother was undocumented
13	Woman	Graduate student	Summer	Family	250	an undocumented family so my	mother	was undocumented for 24 years
13	Woman	Graduate student	Summer	Family	332	a single parent household my	father	was not part of my
13	Woman	Graduate student	Summer	Family	345	so i only have a	mother	and i also come from
13	Woman	Graduate student	Summer	Family	1919	down to you from your	mother	it's not passed down paternally
13	Woman	Graduate student	Summer	Immigrant	214	citizen my mom is an	immigrant	from the great states of
13	Woman	Graduate student	Summer	Class	354	come from a very low	income	household which often led us
13	Woman	Graduate student	Summer	Education	158	non-traditional student in stem higher	education	i am very latina chicana
13	Woman	Graduate student	Summer	Education	181	to college much less grad	school	my mom never even went
13	Woman	Graduate student	Summer	Education	201	when i went to middle	school	i am also a second
13	Woman	Graduate student	Summer	Education	450	was going to graduate high	school	i did however graduate high
13	Woman	Graduate student	Summer	Education	456	i did however graduate high	school	and then i went on
13	Woman	Graduate student	Summer	Education	492	me to go to grad	school	which was the first time
13	Woman	Graduate student	Summer	Education	660	as he advanced through higher	education	this concept is best illustrated
13	Woman	Graduate student	Summer	First generation	169	a mexican-american i'm a first	generation	college student my mom never
13	Woman	Graduate student	Summer	First generation	195	grade so i was first	generation	when i went to middle
13	Woman	Graduate student	Summer	Mentoring	478	where i met many amazing	mentors	who introduced me the scientific
13	Woman	Graduate student	Summer	Mentoring	3026	undergraduates and i've been a	mentor	to many urm students in
13	Woman	Graduate student	Summer	Finances	604	applications because i had no	money	so she took out her
14	Man	Postdoctoral scholar	Summer	Race/ethnicity	341	classes to allow students of	color	and low-income students to reach
14	Man	Postdoctoral scholar	Summer	Family	452	could allow students for low-income	families	be covered uh in their
14	Man	Postdoctoral scholar	Summer	Immigrant	845	um as a scholar uh	international	scholar and then in larry
14	Man	Postdoctoral scholar	Summer	Class	92	call fazelas which are the	poor	side of the field the
14	Man	Postdoctoral scholar	Summer	Class	163	to real examples of hostile	economic	or indication of inequalities because
14	Man	Postdoctoral scholar	Summer	Class	343	allow students of color and	low-income	students to reach college they
14	Man	Postdoctoral scholar	Summer	Class	451	that could allow students for	low-income	families be covered uh in
14	Man	Postdoctoral scholar	Summer	Education	206	other uh regarding regarding my	education	i did most of my
14	Man	Postdoctoral scholar	Summer	Education	212	i did most of my	education	in the public educational system
14	Man	Postdoctoral scholar	Summer	Education	216	my education in the public	educational	system in brazil because it's
14	Man	Postdoctoral scholar	Summer	Education	231	afford uh the the private	school	but for college a in
14	Man	Postdoctoral scholar	Summer	Education	645	second year of of college	education	i i put together a
14	Man	Postdoctoral scholar	Summer	Education	772	a grad student in the	school	of medicine i also found
14	Man	Postdoctoral scholar	Summer	Education	1829	a professor in the the	school	of injury ucsd and our
14	Man	Postdoctoral scholar	Summer	Finances	101	field the cities all the	financial	districts is where the cultural
14	Man	Postdoctoral scholar	Summer	Finances	226	it's free my mom could	afford	uh the the private school
14	Man	Postdoctoral scholar	Summer	Finances	680	agency in brazil which receive	money	uh for this the state
14	Man	Postdoctoral scholar	Summer	Finances	714	science and they give me	money	for my first year doing
14	Man	Postdoctoral scholar	Summer	Failure	244	it was a very big	challenger	for me because i grow
14	Man	Postdoctoral scholar	Summer	Failure	1370	neurons and the the first	challenge	here is like how to
14	Man	Postdoctoral scholar	Summer	Failure	1421	in neurons but our first	challenging	how to injury these neurons
14	Man	Postdoctoral scholar	Summer	Success	658	her trying to study neurological	achievement	diseases and they has granted
14	Man	Postdoctoral scholar	Summer	Success	3927	right now to really uh	achieve	and send our story out
15	Woman	Graduate student	Summer	Diversity	81	be on instructor conceptions of	diversity	in higher education but before
15	Woman	Graduate student	Summer	Diversity	1442	when you hear the word	diversity	in relation to higher education
15	Woman	Graduate student	Summer	Diversity	1542	presentation is instructor conceptions of	diversity	in higher education so why
15	Woman	Graduate student	Summer	Diversity	1674	to examine how instructors conceptualize	diversity	in their classrooms and so
15	Woman	Graduate student	Summer	Diversity	1712	teaching and learning in a	diverse	classroom and so this method
15	Woman	Graduate student	Summer	Diversity	1841	approaches to teaching learning and	diversity	and so here i'm presenting
15	Woman	Graduate student	Summer	Diversity	1865	get at instructor conceptions about	diversity	from different angles and so
15	Woman	Graduate student	Summer	Diversity	1899	been used to talk about	diversity	we asked if students diversity
15	Woman	Graduate student	Summer	Diversity	1904	diversity we asked if students	diversity	influences their teaching or how
15	Woman	Graduate student	Summer	Diversity	1972	appeared to be attending to	diversity	in this next phase of
15	Woman	Graduate student	Summer	Diversity	2043	three qualitatively distinct conceptions of	diversity	the first here we turned
15	Woman	Graduate student	Summer	Diversity	2073	individual is in other words	diversity	is viewed as labels to
15	Woman	Graduate student	Summer	Diversity	2126	the first category but here	diversity	cannot be separated from the
15	Woman	Graduate student	Summer	Diversity	2225	teaching and learning in a	diverse	classroom and so we're going
15	Woman	Graduate student	Summer	Diversity	2306	instructor who acknowledges here linguistic	diversity	exists but some of my
15	Woman	Graduate student	Summer	Diversity	2347	recognizing that students have linguistically	diverse	backgrounds but this is a
15	Woman	Graduate student	Summer	Diversity	2410	to do they had such	diverse	backgrounds some had good high
15	Woman	Graduate student	Summer	Diversity	2590	perceives the impact of student	diversity	in the classroom we have
15	Woman	Graduate student	Summer	Diversity	2607	understands their role when teaching	diverse	students and then lastly legitimized
15	Woman	Graduate student	Summer	Diversity	3052	right there's three conceptions of	diversity	and then five different aspects
15	Woman	Graduate student	Summer	Diversity	3151	this defines who they are	diversity	is viewed as an impediment
15	Woman	Graduate student	Summer	Diversity	3213	acknowledged some feature of student	diversity	there's a broad range of
15	Woman	Graduate student	Summer	Diversity	3235	essentially instructor consideration of student	diversity	it doesn't necessarily suggest an
15	Woman	Graduate student	Summer	Diversity	3392	about how you think about	diversity	how you think about student
15	Woman	Graduate student	Summer	Race/ethnicity	1416	to promoting deeper understandings of	race	power and oppression and so
15	Woman	Graduate student	Summer	Race/ethnicity	2288	characteristics so you can name	race	ethnicity or gender and here
15	Woman	Graduate student	Summer	Race/ethnicity	2289	so you can name race	ethnicity	or gender and here i'm
15	Woman	Graduate student	Summer	Race/ethnicity	3296	the beginning of this presentation	race	is typically a common thing
15	Woman	Graduate student	Summer	Race/ethnicity	3312	how were you thinking about	race	were you thinking of it
15	Woman	Graduate student	Summer	Race/ethnicity	3335	were you thinking about how	race	intersects with the experiences and
15	Woman	Graduate student	Summer	White	2976	couched in a really waspy	white	way if we presume that's
15	Woman	Graduate student	Summer	Women	746	to be mentored by a	woman	in science and when we
15	Woman	Graduate student	Summer	Family	143	institution really stems from my	family	background so we have my
15	Woman	Graduate student	Summer	Family	538	that i found a research	family	and i understood from the
15	Woman	Graduate student	Summer	Education	84	conceptions of diversity in higher	education	but before that um and
15	Woman	Graduate student	Summer	Education	238	of eventually going to medical	school	to be a physician and
15	Woman	Graduate student	Summer	Education	280	end up going to medical	school	and i really fell in
15	Woman	Graduate student	Summer	Education	368	it looked good on med	school	apps so i made a
15	Woman	Graduate student	Summer	Education	879	pursue the path of science	education	if you think how can
15	Woman	Graduate student	Summer	Education	963	in the math and science	education	program and this is a
15	Woman	Graduate student	Summer	Education	1041	want to study after grad	school	they've given me the opportunity
15	Woman	Graduate student	Summer	Education	1447	diversity in relation to higher	education	what comes to mind and
15	Woman	Graduate student	Summer	Education	1545	conceptions of diversity in higher	education	so why should we focus
15	Woman	Graduate student	Summer	Education	1602	gap for persistence in higher	education	for minoritized students this gap
15	Woman	Graduate student	Summer	Education	2416	backgrounds some had good high	school	backgrounds some not up to
15	Woman	Graduate student	Summer	Education	2434	instructor here is recognizing high	school	background varies and this impacts
15	Woman	Graduate student	Summer	Education	2502	in student backgrounds in different	education	opportunities and this affects how
15	Woman	Graduate student	Summer	Education	2622	instructor positions students within higher	education	and again these terms might
15	Woman	Graduate student	Summer	Education	2785	of the norms of higher	education	as we go to the
15	Woman	Graduate student	Summer	Education	2810	they're the gatekeepers to higher	education	and while students need to
15	Woman	Graduate student	Summer	Education	2925	a rightful presence in higher	education	here the relationship between instructor
15	Woman	Graduate student	Summer	Education	3184	students are outsiders to higher	education	and so for the big
15	Woman	Graduate student	Summer	Mentoring	322	want to highlight the important	mentors	that have made the experiences
15	Woman	Graduate student	Summer	Mentoring	661	angela macia ortega another influential	mentor	in my life and i
15	Woman	Graduate student	Summer	Mentoring	672	found her through the faculty	mentor	program at uc san diego
15	Woman	Graduate student	Summer	Mentoring	731	of the only few female	mentors	on that list and so
15	Woman	Graduate student	Summer	Mentoring	743	knew i wanted to be	mentored	by a woman in science
15	Woman	Graduate student	Summer	Mentoring	989	the awesome opportunity to be	mentored	and advised by dr stanley
15	Woman	Graduate student	Summer	Mentoring	1145	about consisted of an effective	mentor	and perhaps think about the
15	Woman	Graduate student	Summer	Mentoring	1162	who do you choose to	mentor	and why not take a
15	Woman	Graduate student	Summer	Mentoring	3380	instructors as advisors and as	mentors	and invite you all to
15	Woman	Graduate student	Summer	Mentoring	3439	in a classroom or a	mentor	for an undergrad and with
15	Woman	Graduate student	Summer	Friends	1100	collaboration with my fellow mscd	peers	song wong who is a
15	Woman	Graduate student	Summer	Success	502	for fellowships and i was	successful	with her health i received
15	Woman	Graduate student	Summer	Success	2825	to enter and to be	successful	and so here in this
15	Woman	Graduate student	Summer	Success	3161	impediment to learning can't be	overcome	or it's completely irrelevant right
15	Woman	Graduate student	Summer	Collaboration	1095	and stacy but also in	collaboration	with my fellow mscd peers
16	Man	Graduate student	Summer	Diversity	2896	if you're really interested in	diversifying	your graduate program then you
16	Man	Graduate student	Summer	Diversity	3073	very much explicitly interested in	diversifying	i am very grateful for
16	Man	Graduate student	Summer	Diversity	3096	to like some of the	diversity	initiatives that i've been part
16	Man	Graduate student	Summer	Diversity	4650	from a lot of these	diversion	initiatives like we we have
16	Man	Graduate student	Summer	Diversity	5076	like similar uh views on	diversity	and science you can review
16	Man	Graduate student	Summer	Race/ethnicity	1227	like really honest conversations about	race	and ethnicity in the united
16	Man	Graduate student	Summer	Race/ethnicity	1229	honest conversations about race and	ethnicity	in the united states and
16	Man	Graduate student	Summer	Race/ethnicity	1248	who were majors in like	ethnic	studies latin american studies and
16	Man	Graduate student	Summer	Race/ethnicity	1954	were discriminated based on their	color	of the skin like you
16	Man	Graduate student	Summer	Black	1189	just to get you know	black	indigenous asian white and you
16	Man	Graduate student	Summer	Black	1622	love and labor of like	black	american men and women through
16	Man	Graduate student	Summer	Latino/Hispanic	392	no one around me spoke	spanish	like i wasn't in english
16	Man	Graduate student	Summer	Latino/Hispanic	873	99.9 mexican city everyone spoke	spanish	i would speak spanish outside
16	Man	Graduate student	Summer	Latino/Hispanic	877	spoke spanish i would speak	spanish	outside of the classroom everyone
16	Man	Graduate student	Summer	Latino/Hispanic	1250	majors in like ethnic studies	latin	american studies and through them
16	Man	Graduate student	Summer	Latino/Hispanic	4986	but also nationally through scientific	latino	disabled and stem and many
16	Man	Graduate student	Summer	White	1192	you know black indigenous asian	white	and you made it like
16	Man	Graduate student	Summer	White	1475	a lot of fear from	white	farm workers that the great
16	Man	Graduate student	Summer	Asian	1191	get you know black indigenous	asian	white and you made it
16	Man	Graduate student	Summer	Women	1626	like black american men and	women	through the civil rights movement
16	Man	Graduate student	Summer	Men	1624	labor of like black american	men	and women through the civil
16	Man	Graduate student	Summer	Family	316	really crappy time for our	family	because we didn't have like
16	Man	Graduate student	Summer	Family	323	we didn't have like any	family	pictures from the time that
16	Man	Graduate student	Summer	Family	785	to school in calexico people	families	who might not have like
16	Man	Graduate student	Summer	Family	3434	motivation to me because my	family	has suffered from alcoholism as
16	Man	Graduate student	Summer	Immigrant	202	does it take like an	immigrant's	path to neuroscience research and
16	Man	Graduate student	Summer	Immigrant	253	baja california and like many	immigrants	we moved around in search
16	Man	Graduate student	Summer	Immigrant	1402	for the discrimination of mexican	immigrants	and one of those one
16	Man	Graduate student	Summer	Immigrant	1418	mexican repatriation in which mexican	immigrants	or people who look like
16	Man	Graduate student	Summer	Immigrant	1425	people who look like mexican	immigrants	were deported and mass and
16	Man	Graduate student	Summer	Immigrant	1582	real name you know putting	immigrants	in cages based only on
16	Man	Graduate student	Summer	Immigrant	1641	direct um contributions to the	immigration	movement was uh sort of
16	Man	Graduate student	Summer	Immigrant	1680	progressive lets me pass the	immigration	nationality act which removes some
16	Man	Graduate student	Summer	Immigrant	1691	of the barriers into legal	immigration	to the united states but
16	Man	Graduate student	Summer	Immigrant	1895	permission to detain you in	migrant	detention camps which are literally
16	Man	Graduate student	Summer	Immigrant	1910	stifle things such as the	migrant	farm worker labor movement but
16	Man	Graduate student	Summer	Immigrant	2288	really quickly because she's an	immigrant	from italy and she also
16	Man	Graduate student	Summer	Immigrant	5228	it take to get an	immigrant	into neuroscience a hell of
16	Man	Graduate student	Summer	Rural & agricultural	624	we have this like highly	agricultural	uh so-called city bordering this
16	Man	Graduate student	Summer	Class	652	lot of people living in	poverty	crossing the border every day
16	Man	Graduate student	Summer	Class	972	program which takes students from	low-income	high schools who might not
16	Man	Graduate student	Summer	Class	2535	shared similar you know first-generation	low-income	backgrounds to become friends and
16	Man	Graduate student	Summer	Class	3121	to help students from these	low-income	first generation backgrounds thrive in
16	Man	Graduate student	Summer	Education	456	could help us in our	education	because in a day that's
16	Man	Graduate student	Summer	Education	781	from mexicali will go to	school	in calexico people families who
16	Man	Graduate student	Summer	Education	974	takes students from low-income high	schools	who might not even have
16	Man	Graduate student	Summer	Education	982	not even have had physics	teacher	or chemistry teachers which i
16	Man	Graduate student	Summer	Education	985	had physics teacher or chemistry	teachers	which i didn't have like
16	Man	Graduate student	Summer	Education	1001	was just like a substitute	teacher	like putting on movies like
16	Man	Graduate student	Summer	Education	2241	of my brothers was a	educational	psychology researcher and he was
16	Man	Graduate student	Summer	Education	2580	i was ready for grad	school	even though i had like
16	Man	Graduate student	Summer	Education	2618	capable of going to grad	school	so me and my girlfriend
16	Man	Graduate student	Summer	Education	2643	pen prep post baccalaureate research	education	program which i highly recommend
16	Man	Graduate student	Summer	Education	2697	prepare underrepresented students for grad	school	normally we learn how to
16	Man	Graduate student	Summer	Education	2840	and go on to grad	school	um because people were like
16	Man	Graduate student	Summer	Education	4745	how to apply to grad	school	how to do a statement
16	Man	Graduate student	Summer	Education	4819	from like undergrad select grad	school	from the students that have
16	Man	Graduate student	Summer	Education	4853	talk about applying to grad	school	um and there's like a
16	Man	Graduate student	Summer	Education	4928	platform you apply to grad	school	you know how to write
16	Man	Graduate student	Summer	Mental health	3238	negative consequences to both their	mental	and physical health it promotes
16	Man	Graduate student	Summer	Disability	4987	also nationally through scientific latino	disabled	and stem and many other
16	Man	Graduate student	Summer	First generation	2534	or shared similar you know	first-generation	low-income backgrounds to become friends
16	Man	Graduate student	Summer	First generation	3123	students from these low-income first	generation	backgrounds thrive in science so
16	Man	Graduate student	Summer	Mentoring	217	hell of a lot of	mentorship	and a lot of institutional
16	Man	Graduate student	Summer	Mentoring	4584	all of this under teammates	mentorship	but she has been a
16	Man	Graduate student	Summer	Mentoring	4729	four years we've gotten to	mentor	a variety of different underrepresented
16	Man	Graduate student	Summer	Mentoring	5002	postdoc not only can you	mentor	undergraduates and graduate students but
16	Man	Graduate student	Summer	Mentoring	5091	can go to the one-on-one	mentoring	workshops and then finally as
16	Man	Graduate student	Summer	Mentoring	5153	out of your way and	mentor	these students in a unique
16	Man	Graduate student	Summer	Friends	32	see a lot of my	friends	here um so i kind
16	Man	Graduate student	Summer	Friends	1237	united states and my best	friends	in the fraternity were people
16	Man	Graduate student	Summer	Friends	2539	first-generation low-income backgrounds to become	friends	and sort of like have
16	Man	Graduate student	Summer	Friends	2780	um and and sort of	peer	edit each other's essays and
16	Man	Graduate student	Summer	Finances	262	in search of opportunity for	financial	stability and while in my
16	Man	Graduate student	Summer	Finances	539	for my brother and i	financially	so that we could focus
16	Man	Graduate student	Summer	Finances	679	fields to collect you know	paychecks	in places that exploited them
16	Man	Graduate student	Summer	Finances	1839	the idea of really supporting	financially	ice through their rates in
16	Man	Graduate student	Summer	Failure	416	and my brother were like	struggling	hard like they they eventually
16	Man	Graduate student	Summer	Failure	2296	and she also kind of	struggled	like learning the language and
16	Man	Graduate student	Summer	COVID-19	3302	call it uses rampant during	quarantine	and i think as a
17	Woman	Postdoctoral scholar	Fall	Diversity	1865	detect reductions in into individual	diversity	we were able to observe
17	Woman	Postdoctoral scholar	Fall	Race/ethnicity	233	what we call host pathogen	race	which determines infection outcome so
17	Woman	Postdoctoral scholar	Fall	Black	1309	see here uh in in	black	the black squares correspond to
17	Woman	Postdoctoral scholar	Fall	Black	1311	uh in in black the	black	squares correspond to acute infection
17	Woman	Postdoctoral scholar	Fall	White	1188	to cause hypothesis in the	white	house tissue so levels of
17	Woman	Postdoctoral scholar	Fall	Immigrant	66	i was actually um an	international	student but i was born
17	Woman	Postdoctoral scholar	Fall	Immigrant	508	they will be able to	migrate	into infected tissues where they
17	Woman	Postdoctoral scholar	Fall	Education	684	in lab at the pharmacy	school	and we asked the question
17	Woman	Postdoctoral scholar	Fall	Mentoring	2754	wanted to thank elena my	mentor	and also everybody in the
17	Woman	Postdoctoral scholar	Fall	Success	551	this response can for sure	achieve	partial viral control but it
17	Woman	Postdoctoral scholar	Fall	Collaboration	675	to answer that question we	collaborated	with the doris in lab
17	Woman	Postdoctoral scholar	Fall	Collaboration	1788	do that again uh we	collaborated	with the nylon with ucsd
17	Woman	Postdoctoral scholar	Fall	Collaboration	2778	as all the many many	collaborators	that were able to you
18	Man	Graduate student	Fall	Race/ethnicity	186	passport because they're considered an	ethnic	group and so one of
18	Man	Graduate student	Fall	Race/ethnicity	726	low-income students and students of	color	and just think about these
18	Man	Graduate student	Fall	Family	63	a little bit about my	family	so my family immigrated here
18	Man	Graduate student	Fall	Family	66	about my family so my	family	immigrated here from the soviet
18	Man	Graduate student	Fall	Family	211	of my judaism and my	family	generally but i want to
18	Man	Graduate student	Fall	Sexual & gender minorities	267	tell my sexuality uh i'm	queer	and you also can't tell
18	Man	Graduate student	Fall	Sexual & gender minorities	704	shows that a lot of	lgbtq	and non-binary students suffer much
18	Man	Graduate student	Fall	Immigrant	67	my family so my family	immigrated	here from the soviet union
18	Man	Graduate student	Fall	Immigrant	112	one of the reasons they	immigrated	here wasn't actually just for
18	Man	Graduate student	Fall	Class	596	police brutality climate change the	economy	and so on um a
18	Man	Graduate student	Fall	Class	721	overall population as well as	low-income	students and students of color
18	Man	Graduate student	Fall	Class	1920	is going to be many	poor	many more people than just
18	Man	Graduate student	Fall	Education	479	these two parts of the	school	have anywhere from mild to
18	Man	Graduate student	Fall	Education	1194	how did this earlier start	school	v2 transmission network actually establish
18	Man	Graduate student	Fall	Mental health	222	talk about identity passing and	mental	health and so i have
18	Man	Graduate student	Fall	Mental health	274	you also can't tell my	mental	health status i've been diagnosed
18	Man	Graduate student	Fall	Mental health	775	and so on but these	mental	health issues are gonna continue
18	Man	Graduate student	Fall	Mental health	2935	to this really quickly with	mental	health what can you do
18	Man	Graduate student	Fall	Mental health	3255	about or checked in on	mental	health because there's a lot
18	Man	Graduate student	Fall	Mental health	3360	of the earlier plots about	mental	health um using some of
18	Man	Graduate student	Fall	Mentoring	3103	we working on being good	mentors	are we communicating to our
18	Man	Graduate student	Fall	Mentoring	3157	how you are as a	mentor	professor learner always engage with
18	Man	Graduate student	Fall	Mentoring	3178	doing we're role models we're	mentors	we need to be learning
18	Man	Graduate student	Fall	Mentoring	3218	great of training on being	mentors	and that's something we all
18	Man	Graduate student	Fall	Mentoring	3281	considering that as colleagues and	mentors	so with that i just
18	Man	Graduate student	Fall	Friends	341	to emphasize these are your	colleagues	these are your students these
18	Man	Graduate student	Fall	Friends	3001	caps um but toward our	colleagues	and pis um and everyone
18	Man	Graduate student	Fall	Friends	3050	like your students or your	colleagues	like you need to reach
18	Man	Graduate student	Fall	Friends	3068	know how some of our	colleagues	or trainees are doing contact
18	Man	Graduate student	Fall	Friends	3279	to be considering that as	colleagues	and mentors so with that
18	Man	Graduate student	Fall	Friends	3340	on this paper um some	friends	who've helped me along the
18	Man	Graduate student	Fall	Finances	3230	to be working on so	pay	attention to your trainees and
18	Man	Graduate student	Fall	Success	852	an environment conducive to their	success	so i'm going to switch
18	Man	Graduate student	Fall	Collaboration	2758	happen when we have attentive	collaborative	and thoughtful patient in this
18	Man	Graduate student	Fall	Collaboration	3333	as well as all the	collaborators	uh on this paper um
18	Man	Graduate student	Fall	COVID-19	584	or switching over to kova	19	as well as other pandemics
18	Man	Graduate student	Fall	COVID-19	589	19 as well as other	pandemics	including police brutality climate change
18	Man	Graduate student	Fall	COVID-19	740	as we move through this	pandemic	we don't know when it's
19	Woman	Graduate student	Fall	Diversity	556	of all it ignores the	diversity	and the range of experiences
19	Woman	Graduate student	Fall	Diversity	1026	think of ourselves as a	diverse	and progressive state um that
19	Woman	Graduate student	Fall	Diversity	1203	and we should celebrate the	diversity	within our community and what
19	Woman	Graduate student	Fall	Diversity	3685	that i'm really interested in	diversity	and representation in outdoor recreation
19	Woman	Graduate student	Fall	Race/ethnicity	52	question for many people of	color	um it's often followed by
19	Woman	Graduate student	Fall	Race/ethnicity	895	was purely based on their	ethnic	heritage and this picture is
19	Woman	Graduate student	Fall	Race/ethnicity	1074	not entitled to speak on	race	and social justice because i
19	Woman	Graduate student	Fall	Race/ethnicity	1237	to each other about how	race	has affected them and maybe
19	Woman	Graduate student	Fall	Black	706	was the tension between the	black	american community and the korean-american
19	Woman	Graduate student	Fall	Black	2552	pretty much indistinguishable from the	black	line which is both of
19	Woman	Graduate student	Fall	Black	3078	action potential shown here in	black	and in blue is the
19	Woman	Graduate student	Fall	Asian	418	redefine my identity as an	asian	american and especially over the
19	Woman	Graduate student	Fall	Asian	440	what it means to be	asian-american	so i'm going to share
19	Woman	Graduate student	Fall	Asian	492	this is the idea that	asian	americans are successful because they're
19	Woman	Graduate student	Fall	Asian	523	following this is that if	asian	americans can quote unquote lift
19	Woman	Graduate student	Fall	Asian	564	range of experiences within the	asian	american community so for example
19	Woman	Graduate student	Fall	Asian	575	data from 2016 shows that	asians	in the top 10 um
19	Woman	Graduate student	Fall	Asian	588	11 times as much as	asian	americans in the bottom to
19	Woman	Graduate student	Fall	Asian	620	immigrants that come here from	asia	for education in school we
19	Woman	Graduate student	Fall	Asian	665	the idea being that if	asians	are successful because we work
19	Woman	Graduate student	Fall	Asian	743	can't equate the racism that	asians	face with the racism and
19	Woman	Graduate student	Fall	Asian	776	can be taken away so	asian	americans weren't always seen as
19	Woman	Graduate student	Fall	Asian	962	going and in today's climate	asians	have faced huge increases in
19	Woman	Graduate student	Fall	Asian	1112	learning about the history of	asians	in america and so here
19	Woman	Graduate student	Fall	Asian	1174	overview of the history of	asians	in america and the takeaway
19	Woman	Graduate student	Fall	Asian	1192	of my talk is that	asian	americans are not a monolith
19	Woman	Graduate student	Fall	Asian	1218	to see is for more	asian	people especially asian american scientists
19	Woman	Graduate student	Fall	Asian	1221	for more asian people especially	asian	american scientists to speak up
19	Woman	Graduate student	Fall	Asian	3692	representation in outdoor recreation so	asian	bouldering crew is actually an
19	Woman	Graduate student	Fall	Asian	3706	and i started to showcase	asian	americans in rock climbing and
19	Woman	Graduate student	Fall	Family	166	picture of me and my	family	now with my younger brother
19	Woman	Graduate student	Fall	Family	881	regardless of how long their	family	had been in the united
19	Woman	Graduate student	Fall	Immigrant	205	where i went to an	international	school for my middle school
19	Woman	Graduate student	Fall	Immigrant	256	and like many children of	immigrants	i initially thought i wanted
19	Woman	Graduate student	Fall	Immigrant	615	while we often think of	immigrants	that come here from asia
19	Woman	Graduate student	Fall	Immigrant	630	we often tend to overlook	immigrants	that come to america to
19	Woman	Graduate student	Fall	Immigrant	789	citizens in fact the first	anti-immigration	law was passed in 1882
19	Woman	Graduate student	Fall	Immigrant	809	passed to prevent people from	immigrating	from china as well as
19	Woman	Graduate student	Fall	Immigrant	992	over 2 000 reports of	anti-immigration	anti-asian discrimination filed since the
19	Woman	Graduate student	Fall	Class	597	bottom to 10 of the	income	brackets so they're the demographic
19	Woman	Graduate student	Fall	Class	606	the demographic with the largest	income	gap and so while we
19	Woman	Graduate student	Fall	Class	639	america to flee war or	poverty	in their home nations and
19	Woman	Graduate student	Fall	Education	140	dad to go to graduate	school	and then next we move
19	Woman	Graduate student	Fall	Education	206	i went to an international	school	for my middle school years
19	Woman	Graduate student	Fall	Education	210	international school for my middle	school	years and then after that
19	Woman	Graduate student	Fall	Education	228	where i went to high	school	and after high school i
19	Woman	Graduate student	Fall	Education	232	high school and after high	school	i came back to the
19	Woman	Graduate student	Fall	Education	288	my site shifted to graduate	school	and then to be really
19	Woman	Graduate student	Fall	Education	301	wanted to go to graduate	school	i did a two year
19	Woman	Graduate student	Fall	Education	375	i've had access to good	schools	even while i was living
19	Woman	Graduate student	Fall	Education	393	able to invest in my	education	um also i just want
19	Woman	Graduate student	Fall	Education	622	come here from asia for	education	in school we often tend
19	Woman	Graduate student	Fall	Education	624	from asia for education in	school	we often tend to overlook
19	Woman	Graduate student	Fall	Mental health	1371	other underlying health issues and	mental	health issues as well so
19	Woman	Graduate student	Fall	Mentoring	3642	my lab and thank my	mentor	matt binghart as well as
19	Woman	Graduate student	Fall	Success	495	idea that asian americans are	successful	because they're hard working and
19	Woman	Graduate student	Fall	Success	667	being that if asians are	successful	because we work hard then
19	Woman	Graduate student	Fall	Collaboration	3653	my committee members and my	collaborators	um and i also want
19	Woman	Graduate student	Fall	COVID-19	977	to certain people calling kova	19	the chinese virus and in
19	Woman	Graduate student	Fall	COVID-19	1001	since the onset of the	pandemic	and of these 2000 over
19	Woman	Graduate student	Fall	COVID-19	1310	the midst of the kova	19	pandemic um there have actually
19	Woman	Graduate student	Fall	COVID-19	1311	midst of the kova 19	pandemic	um there have actually been
19	Woman	Graduate student	Fall	COVID-19	1362	isn't surprising because the cova	19	pandemic has exacerbated other underlying
19	Woman	Graduate student	Fall	COVID-19	1363	surprising because the cova 19	pandemic	has exacerbated other underlying health
20	Woman	Graduate student	Fall	Diversity	3217	the initiative for maximizing student	diversity	through i mean student development
20	Woman	Graduate student	Fall	Race/ethnicity	1736	power density would be the	color	and then the x and
20	Woman	Graduate student	Fall	Women	3797	me about how like as	women	we tend to undermine ourselves
20	Woman	Graduate student	Fall	Women	3823	issues that tend to affect	women	who just you know want
20	Woman	Graduate student	Fall	Women	3984	um labor on you know	women	in the icu and it
20	Woman	Graduate student	Fall	Education	2810	always stress the importance of	school	however due to their little
20	Woman	Graduate student	Fall	Education	2863	for them we all liked	school	so that was an issue
20	Woman	Graduate student	Fall	Education	2940	wasn't until my ap bio	teacher	one day wrote on one
20	Woman	Graduate student	Fall	Education	3011	mrs morales my p bio	teacher	at the time she spent
20	Woman	Graduate student	Fall	Education	3208	scholars program through the jacob	school	of engineering or the initiative
20	Woman	Graduate student	Fall	Education	3225	mean student development through the	school	of medicine or the jacobs
20	Woman	Graduate student	Fall	Education	3238	program to also the jacobs	school	of engineering and through them
20	Woman	Graduate student	Fall	Education	3405	okay this is weird like	parent-teacher	conferences in college okay so
20	Woman	Graduate student	Fall	Education	3632	know required classes in high	school	you have a lot of
20	Woman	Graduate student	Fall	Education	4051	going to apply to grad	school	how would i get in
20	Woman	Graduate student	Fall	Education	4152	you know get my graduate	school	application ready and that's how
20	Woman	Graduate student	Fall	Education	4233	lot of the other grad	school	programs i got in the
20	Woman	Graduate student	Fall	Mentoring	36	neck and the importance of	mentoring	particularly how mentoring has helped
20	Woman	Graduate student	Fall	Mentoring	39	importance of mentoring particularly how	mentoring	has helped me be where
20	Woman	Graduate student	Fall	Mentoring	2656	point in time and so	mentorship	this was the second part
20	Woman	Graduate student	Fall	Mentoring	2772	navigate it using the various	mentors	that i've been fortunate to
20	Woman	Graduate student	Fall	Mentoring	3232	medicine or the jacobs undergraduate	mentoring	program to also the jacobs
20	Woman	Graduate student	Fall	Mentoring	4400	essentially to round this up	mentorship	helped me overcome and learn
20	Woman	Graduate student	Fall	Mentoring	4448	involved as a graduate student	mentor	for jump and then i
20	Woman	Graduate student	Fall	Mentoring	4462	biomedical engineering society make their	mentor	mentee program just improve it
20	Woman	Graduate student	Fall	Mentoring	4826	to take a shot of	mentoring	it's going to be a
20	Woman	Graduate student	Fall	Mentoring	4918	blah blah you know also	mentoring	is complex you don't need
20	Woman	Graduate student	Fall	Mentoring	5008	you know obviously as their	mentors	you want them to excel
20	Woman	Graduate student	Fall	Mentoring	5055	down an unpaid road through	mentorship	we can help them figure
20	Woman	Graduate student	Fall	Friends	3881	say anything because they're my	friends	and it's okay like i
20	Woman	Graduate student	Fall	Finances	4620	study space often due to	financial	issues they will get a
20	Woman	Graduate student	Fall	Finances	4640	to study once again there's	financial	issues with people trying to
20	Woman	Graduate student	Fall	Failure	3152	i got here i was	struggling	significantly and i was about
20	Woman	Graduate student	Fall	Success	4403	this up mentorship helped me	overcome	and learn of issues that
21	Man	Postdoctoral scholar	Fall	Diversity	152	what the issues were in	diversity	as well as pushing to
21	Man	Postdoctoral scholar	Fall	Diversity	589	understanding of the issues and	diversity	or in uh the workforce
21	Man	Postdoctoral scholar	Fall	Diversity	665	can make a change in	diversity	starting now as an undergrad
21	Man	Postdoctoral scholar	Fall	Diversity	1140	campus that help to promote	diversity	at both the local and
21	Man	Postdoctoral scholar	Fall	Diversity	2566	open to any questions about	diversity	or about my uh work
21	Man	Postdoctoral scholar	Fall	Race/ethnicity	927	them to see people of	color	or women scientists they were
21	Man	Postdoctoral scholar	Fall	Latino/Hispanic	719	society for the advancement of	chicano	chicanos or chicanas and hispanics
21	Man	Postdoctoral scholar	Fall	Latino/Hispanic	720	for the advancement of chicano	chicanos	or chicanas and hispanics and
21	Man	Postdoctoral scholar	Fall	Latino/Hispanic	722	advancement of chicano chicanos or	chicanas	and hispanics and native americans
21	Man	Postdoctoral scholar	Fall	Latino/Hispanic	724	chicano chicanos or chicanas and	hispanics	and native americans in science
21	Man	Postdoctoral scholar	Fall	Latino/Hispanic	900	where it's mostly filipino and	hispanic	and the students when they
21	Man	Postdoctoral scholar	Fall	White	916	like they imagine it's a	caucasian	man wearing glasses and for
21	Man	Postdoctoral scholar	Fall	Women	553	a pioneer and pushing both	women	in science and uh underrepresented
21	Man	Postdoctoral scholar	Fall	Women	929	see people of color or	women	scientists they were just inspired
21	Man	Postdoctoral scholar	Fall	Men	917	they imagine it's a caucasian	man	wearing glasses and for them
21	Man	Postdoctoral scholar	Fall	Family	349	at ucsd because my whole	family	lives here and i want
21	Man	Postdoctoral scholar	Fall	Education	399	but while going to grad	school	here i realized that i
21	Man	Postdoctoral scholar	Fall	Education	428	so it was in grad	school	that i decided you know
21	Man	Postdoctoral scholar	Fall	Education	465	a sacknez chapter in grad	school	which i'll talk about in
21	Man	Postdoctoral scholar	Fall	Education	507	and after going to grad	school	i now am currently an
21	Man	Postdoctoral scholar	Fall	Education	641	now inspired to be a	teacher	or an educator myself to
21	Man	Postdoctoral scholar	Fall	Education	707	when i was in grad	school	and undergrads was we developed
21	Man	Postdoctoral scholar	Fall	Education	783	how to go into grad	school	learning how to pick a
21	Man	Postdoctoral scholar	Fall	Education	823	to do outreach outside of	school	which i find is really
21	Man	Postdoctoral scholar	Fall	Education	835	we went k through 12	schools	mostly elementary schools and did
21	Man	Postdoctoral scholar	Fall	Education	838	through 12 schools mostly elementary	schools	and did outreach at san
21	Man	Postdoctoral scholar	Fall	Education	847	at san diego uh county	school	district and this program we
21	Man	Postdoctoral scholar	Fall	Education	868	science experiments with kids after	school	and this was awesome because
21	Man	Postdoctoral scholar	Fall	Education	892	my wife's a fourth grade	teacher	national city where it's mostly
21	Man	Postdoctoral scholar	Fall	Mentoring	117	maximize student development where some	mentors	such as antonio de mayo
21	Man	Postdoctoral scholar	Fall	Mentoring	133	de mayo was the main	mentor	and this case he really
21	Man	Postdoctoral scholar	Fall	Mentoring	766	focus on doing workshops and	mentoring	activities here on campus for
21	Man	Postdoctoral scholar	Fall	Mentoring	1085	anyone else but also start	mentoring	students under you start taking
21	Man	Postdoctoral scholar	Fall	Finances	1527	into adulthood it's a huge	financial	burden uh it's only getting
21	Man	Postdoctoral scholar	Fall	Collaboration	2552	as well as several other	collaborators	both on and off campus
22	Woman	Graduate student	Fall	Diversity	566	comment on in terms of	diversity	was my experience with imposter
22	Woman	Graduate student	Fall	Diversity	913	had this deep commitment to	diversity	they prided themselves very much
22	Woman	Graduate student	Fall	Diversity	922	very much in terms of	diversity	and having this you know
22	Woman	Graduate student	Fall	Diversity	930	this you know group of	diverse	students on their campus but
22	Woman	Graduate student	Fall	Diversity	1104	really deep commitment commitment to	diversity	they weren't exactly great in
22	Woman	Graduate student	Fall	Diversity	1129	like i say here like	diversity	high diversity does not necessarily
22	Woman	Graduate student	Fall	Diversity	1131	say here like diversity high	diversity	does not necessarily mean high
22	Woman	Graduate student	Fall	Diversity	4105	work on not just promoting	diversity	but improving retention and developing
22	Woman	Graduate student	Fall	Diversity	4120	after bringing in these like	diverse	students not just like kind
22	Woman	Graduate student	Fall	Race/ethnicity	813	income being a woman of	color	all of these things were
22	Woman	Graduate student	Fall	Race/ethnicity	2273	to be winning this uh	race	to like you know fight
22	Woman	Graduate student	Fall	Black	1384	in response to like the	black	lives matters movements that was
22	Woman	Graduate student	Fall	Latino/Hispanic	1649	made like in this case	latinx	students rethink their sense of
22	Woman	Graduate student	Fall	Women	811	being low income being a	woman	of color all of these
22	Woman	Graduate student	Fall	Family	271	when i was seven my	family	and i we all moved
22	Woman	Graduate student	Fall	Family	1969	it like talk to friends	family	caps i think facebook pages
22	Woman	Graduate student	Fall	Class	737	i come from a low	income	background i'm first generation like
22	Woman	Graduate student	Fall	Class	808	being first generation being low	income	being a woman of color
22	Woman	Graduate student	Fall	Education	316	know choose what college or	school	i wanted to go to
22	Woman	Graduate student	Fall	Education	344	is a small liberal arts	school	in western massachusetts there i
22	Woman	Graduate student	Fall	Education	440	to go straight to grad	school	after undergrad so i decided
22	Woman	Graduate student	Fall	Education	498	decided to go back to	school	and so that's how i
22	Woman	Graduate student	Fall	Education	679	to go to a high	school	of higher learning as me
22	Woman	Graduate student	Fall	Education	1253	to have connected to your	school	in particular because people saw
22	Woman	Graduate student	Fall	Education	1287	uncomfortable like being having our	school	be associated with like this
22	Woman	Graduate student	Fall	Education	1582	wasn't just limited to my	school	this seems to be happening
22	Woman	Graduate student	Fall	Education	1622	kids way into like these	schools	of higher learning and one
22	Woman	Graduate student	Fall	Education	1716	an undergrad um in my	school	and so it's kind of
22	Woman	Graduate student	Fall	First generation	133	my experience as a first	generation	college student with imposter syndrome
22	Woman	Graduate student	Fall	First generation	576	imposter syndrome as a first	generation	student and i'm sure all
22	Woman	Graduate student	Fall	First generation	741	low income background i'm first	generation	like i had all these
22	Woman	Graduate student	Fall	First generation	805	as i said being first	generation	being low income being a
22	Woman	Graduate student	Fall	Friends	1968	about it like talk to	friends	family caps i think facebook
22	Woman	Graduate student	Fall	Failure	964	students i remember like almost	failing	one of my statistics exams
22	Woman	Graduate student	Fall	Failure	1142	retention and what they really	struggle	struggled with as a campus
22	Woman	Graduate student	Fall	Failure	1143	and what they really struggle	struggled	with as a campus was
22	Woman	Graduate student	Fall	Success	685	of higher learning as me	winning	the golden ticket and i
22	Woman	Graduate student	Fall	Success	1779	can kind of work to	overcome	it uh in terms of
22	Woman	Graduate student	Fall	Success	2270	like they seem to be	winning	this uh race to like
22	Woman	Graduate student	Fall	Collaboration	2093	project that was done in	collaboration	with a lot of people
22	Woman	Graduate student	Fall	Collaboration	2155	particular molecule by our chemistry	collaborator	named john carlson so first
22	Woman	Graduate student	Fall	Collaboration	2770	we work with our chemistry	collaborators	to predict the structure of
22	Woman	Graduate student	Fall	Collaboration	3368	that we work with our	collaborators	in julie's grace lab at
23	Woman	Graduate student	Fall	Diversity	2555	academia when talking about the	diversity	tax this is the idea
23	Woman	Graduate student	Fall	Diversity	2601	i've spent hours on unpaid	diversity	initiatives since in my one
23	Woman	Graduate student	Fall	Diversity	2615	in this program working on	diversity	statements racial bias reporting systems
23	Woman	Graduate student	Fall	Diversity	2715	a favor by entertaining our	diversity	initiatives it's a requirement to
23	Woman	Graduate student	Fall	Diversity	3248	of the minority and the	diversity	tax you yourself as a
23	Woman	Graduate student	Fall	Diversity	3274	etc should be volunteering for	diversity	initiatives and you should never
23	Woman	Graduate student	Fall	Diversity	3301	to improving race relations and	diversity	on campus and i highly
23	Woman	Graduate student	Fall	Diversity	3344	not optional to engage in	diversity	work and choosing not to
23	Woman	Graduate student	Fall	Diversity	3367	this is a science and	diversity	lecture i was able to
23	Woman	Graduate student	Fall	Race/ethnicity	308	who is within the latinidad	ethnicity	which brings us to the
23	Woman	Graduate student	Fall	Race/ethnicity	316	us to the idea of	ethnicity	versus race so afro-latinx people
23	Woman	Graduate student	Fall	Race/ethnicity	318	the idea of ethnicity versus	race	so afro-latinx people are defined
23	Woman	Graduate student	Fall	Race/ethnicity	331	who are of a latinx	ethnic	background but are also of
23	Woman	Graduate student	Fall	Race/ethnicity	343	or significantly african ancestry so	ethnicity	is defined as the fact
23	Woman	Graduate student	Fall	Race/ethnicity	366	national or cultural traditions whereas	race	is a social social construct
23	Woman	Graduate student	Fall	Race/ethnicity	399	it can be at any	race	within that ethnicity including asian
23	Woman	Graduate student	Fall	Race/ethnicity	402	at any race within that	ethnicity	including asian white black indigenous
23	Woman	Graduate student	Fall	Race/ethnicity	409	asian white black indigenous whatever	race	so pictured on the right
23	Woman	Graduate student	Fall	Race/ethnicity	977	the concept of bettering the	race	which is literally based in
23	Woman	Graduate student	Fall	Race/ethnicity	1063	in order to better our	race	and to better our community
23	Woman	Graduate student	Fall	Race/ethnicity	1080	to wipe out the afro-latino	race	and ethnicity there is also
23	Woman	Graduate student	Fall	Race/ethnicity	1082	out the afro-latino race and	ethnicity	there is also the persecution
23	Woman	Graduate student	Fall	Race/ethnicity	1437	treated unequal based on their	race	colorism is also a really
23	Woman	Graduate student	Fall	Race/ethnicity	1537	are not of the latinx	ethnicity	because as we talked about
23	Woman	Graduate student	Fall	Race/ethnicity	1544	as we talked about earlier	ethnicity	and race are not the
23	Woman	Graduate student	Fall	Race/ethnicity	1546	talked about earlier ethnicity and	race	are not the same they
23	Woman	Graduate student	Fall	Race/ethnicity	1802	who are not the latinx	ethnicity	is no exception to this
23	Woman	Graduate student	Fall	Race/ethnicity	1832	people in latin america that	race	is no longer important they
23	Woman	Graduate student	Fall	Race/ethnicity	1846	racism and little sense of	racial	identity that we are essentially
23	Woman	Graduate student	Fall	Race/ethnicity	1857	all mixed and all one	race	because we are latino however
23	Woman	Graduate student	Fall	Race/ethnicity	1888	lies the subtle denial of	racial	discrimination if you're unable to
23	Woman	Graduate student	Fall	Race/ethnicity	1900	about the ways in which	race	interplays with latinidad ethnicities then
23	Woman	Graduate student	Fall	Race/ethnicity	1904	which race interplays with latinidad	ethnicities	then you are unable to
23	Woman	Graduate student	Fall	Race/ethnicity	1915	see the ways in which	race	divides us and the ways
23	Woman	Graduate student	Fall	Race/ethnicity	1923	and the ways in which	race	is used to keep down
23	Woman	Graduate student	Fall	Race/ethnicity	1987	black latinx people or any	racial	category within latino ethnicity for
23	Woman	Graduate student	Fall	Race/ethnicity	1991	any racial category within latino	ethnicity	for that matter this is
23	Woman	Graduate student	Fall	Race/ethnicity	2011	as identity as a singular	race	and think that providing a
23	Woman	Graduate student	Fall	Race/ethnicity	2041	be equivalent to providing a	race	sorry a statistic for all
23	Woman	Graduate student	Fall	Race/ethnicity	2172	and in general people of	color	face when entering stem you
23	Woman	Graduate student	Fall	Race/ethnicity	2617	program working on diversity statements	racial	bias reporting systems petitions giving
23	Woman	Graduate student	Fall	Race/ethnicity	2810	the lowest probability of all	racial	groups of successfully obtaining funding
23	Woman	Graduate student	Fall	Race/ethnicity	3085	socioeconomic student especially those of	color	additionally it's important to engage
23	Woman	Graduate student	Fall	Race/ethnicity	3170	wants to recruit people of	color	into your lab it's often
23	Woman	Graduate student	Fall	Race/ethnicity	3180	often not the people of	color	or those from underprivileged backgrounds
23	Woman	Graduate student	Fall	Race/ethnicity	3298	in the work to improving	race	relations and diversity on campus
23	Woman	Graduate student	Fall	Race/ethnicity	3326	create an environment in which	race	and race issues are able
23	Woman	Graduate student	Fall	Race/ethnicity	3328	environment in which race and	race	issues are able to be
23	Woman	Graduate student	Fall	Race/ethnicity	3354	to actively harms people of	color	to quickly talk about my
23	Woman	Graduate student	Fall	Race/ethnicity	3714	black scientists safe from harassment	racial	profiling profiling and targeting in
23	Woman	Graduate student	Fall	Black	20	which afro-latinos and in general	black	people face when entering stem
23	Woman	Graduate student	Fall	Black	340	also of predominantly or significantly	african	ancestry so ethnicity is defined
23	Woman	Graduate student	Fall	Black	406	that ethnicity including asian white	black	indigenous whatever race so pictured
23	Woman	Graduate student	Fall	Black	455	to latin america and the	caribbean	while only 450 000 actually
23	Woman	Graduate student	Fall	Black	518	is actually the second largest	black	population in the world second
23	Woman	Graduate student	Fall	Black	533	terms of absolute number of	black	people living there in my
23	Woman	Graduate student	Fall	Black	595	men were incentivized to use	black	laborers in order to avoid
23	Woman	Graduate student	Fall	Black	617	they were instructed to recruit	black	men from the caribbean to
23	Woman	Graduate student	Fall	Black	621	recruit black men from the	caribbean	to become laborers with the
23	Woman	Graduate student	Fall	Black	692	living in panama who are	black	so moving on to talk
23	Woman	Graduate student	Fall	Black	699	moving on to talk about	anti-blackness	within latinida there's the concept
23	Woman	Graduate student	Fall	Black	730	or in other words looks	black	it's seen as ugly unruly
23	Woman	Graduate student	Fall	Black	744	this prohibits people from wearing	black	and african hairstyles in the
23	Woman	Graduate student	Fall	Black	746	people from wearing black and	african	hairstyles in the workplace and
23	Woman	Graduate student	Fall	Black	813	discriminate on the basis of	african	or black based hairstyles in
23	Woman	Graduate student	Fall	Black	815	the basis of african or	black	based hairstyles in my own
23	Woman	Graduate student	Fall	Black	831	hair due to pressures from	non-black	latinos in my community and
23	Woman	Graduate student	Fall	Black	951	are used by afro-latinos and	black	people also have a lot
23	Woman	Graduate student	Fall	Black	1019	lighter eyes and look less	african	this is in part due
23	Woman	Graduate student	Fall	Black	1089	is also the persecution of	african-based	faiths and religions such as
23	Woman	Graduate student	Fall	Black	1141	if it's considered pagan or	african-based	even in the u.s my
23	Woman	Graduate student	Fall	Black	1187	because of its anti-colonial and	african	roots it's seen as something
23	Woman	Graduate student	Fall	Black	1300	poorest population are actually of	african	descent and afro latinx districts
23	Woman	Graduate student	Fall	Black	1370	three times higher than their	non-black	latino counterparts so that actually
23	Woman	Graduate student	Fall	Black	1389	about the united states where	black	women are more likely to
23	Woman	Graduate student	Fall	Black	1412	care than their white counterparts	anti-blackness	is global and violent and
23	Woman	Graduate student	Fall	Black	1423	just like in this country	black	people are murdered by the
23	Woman	Graduate student	Fall	Black	1586	accent whereas visibly brown and	black	latinos do not have that
23	Woman	Graduate student	Fall	Black	1604	direct racism as a result	black	latinos are also constantly left
23	Woman	Graduate student	Fall	Black	1728	15th amendment which allowed her	black	men to vote in a
23	Woman	Graduate student	Fall	Black	1877	significant disadvantages for indigenous and	black	people as collective categories which
23	Woman	Graduate student	Fall	Black	1929	is used to keep down	black	and brown latinos specifically afrolucky
23	Woman	Graduate student	Fall	Black	1965	are latinx and 3.6 are	black	however there's no data on
23	Woman	Graduate student	Fall	Black	1982	latino with these degrees are	black	latinx people or any racial
23	Woman	Graduate student	Fall	Black	2057	statistic is actually referring to	black	americans versus white americans versus
23	Woman	Graduate student	Fall	Black	2072	afro-latinos are less likely than	non-black	latinos living in the us
23	Woman	Graduate student	Fall	Black	2086	amount of college education and	black	latinos are more likely to
23	Woman	Graduate student	Fall	Black	2118	to white or not other	non-black	latinos in addition afro latinos
23	Woman	Graduate student	Fall	Black	2128	latinos are more likely than	non-black	latinos to have the lowest
23	Woman	Graduate student	Fall	Black	2478	for example 62 percent of	black	stem employees in the u.s
23	Woman	Graduate student	Fall	Black	2500	is a consistent phenomenon that	black	and latinx first names are
23	Woman	Graduate student	Fall	Black	2530	says as their white counterparts	black	phd students also have consistently
23	Woman	Graduate student	Fall	Black	2587	feel safe and supported whereas	non-black	and white scientists are not
23	Woman	Graduate student	Fall	Black	2672	me and other afro-latinos and	black	people cannot work in an
23	Woman	Graduate student	Fall	Black	2708	in power are not doing	black	people a favor by entertaining
23	Woman	Graduate student	Fall	Black	2731	if you want to have	black	people in your workspaces additionally
23	Woman	Graduate student	Fall	Black	2772	received the nsf grant are	black	additionally the nih disproportionately grants
23	Woman	Graduate student	Fall	Black	2778	additionally the nih disproportionately grants	non-black	people funding and there was
23	Woman	Graduate student	Fall	Black	2799	grants significantly less funding to	black	researchers and black researchers had
23	Woman	Graduate student	Fall	Black	2802	funding to black researchers and	black	researchers had the lowest probability
23	Woman	Graduate student	Fall	Black	2883	was i'd never seen a	black	scientist or even a latinx
23	Woman	Graduate student	Fall	Black	2923	or mentor much less a	black	one when i was recruited
23	Woman	Graduate student	Fall	Black	3267	someone who is not a	black	latino etc should be volunteering
23	Woman	Graduate student	Fall	Black	3641	about the importance of combating	anti-blackness	within latino that and beyond
23	Woman	Graduate student	Fall	Black	3709	keep afro latinx and other	black	scientists safe from harassment racial
23	Woman	Graduate student	Fall	Latino/Hispanic	40	be using the word afrolettin	latinx	to mean the gender-neutral version
23	Woman	Graduate student	Fall	Latino/Hispanic	80	how to pronounce afro-latinx in	spanish	and it is kind of
23	Woman	Graduate student	Fall	Latino/Hispanic	93	as someone that does speak	spanish	so i tend to revert
23	Woman	Graduate student	Fall	Latino/Hispanic	157	think shows someone who is	latinx	photo a b c or
23	Woman	Graduate student	Fall	Latino/Hispanic	196	actually boricwa she's a asian	latina	of japanese descent and she's
23	Woman	Graduate student	Fall	Latino/Hispanic	265	afro pandome and an afro	latino	and this is actually my
23	Woman	Graduate student	Fall	Latino/Hispanic	295	think of someone who is	latinx	but all of these photos
23	Woman	Graduate student	Fall	Latino/Hispanic	307	someone who is within the	latinidad	ethnicity which brings us to
23	Woman	Graduate student	Fall	Latino/Hispanic	330	those who are of a	latinx	ethnic background but are also
23	Woman	Graduate student	Fall	Latino/Hispanic	391	so someone can be a	latinx	person but it can be
23	Woman	Graduate student	Fall	Latino/Hispanic	451	million slaves were brought to	latin	america and the caribbean while
23	Woman	Graduate student	Fall	Latino/Hispanic	472	this afro-latinos exist and every	latin	american country with notable populations
23	Woman	Graduate student	Fall	Latino/Hispanic	672	who then assimilated into the	latinx	culture over generations and this
23	Woman	Graduate student	Fall	Latino/Hispanic	701	to talk about anti-blackness within	latinida	there's the concept of palomalu
23	Woman	Graduate student	Fall	Latino/Hispanic	832	due to pressures from non-black	latinos	in my community and within
23	Woman	Graduate student	Fall	Latino/Hispanic	1043	of the way that many	latinos	talk about these things we
23	Woman	Graduate student	Fall	Latino/Hispanic	1293	so over 50 percent of	latin	america's poorest population are actually
23	Woman	Graduate student	Fall	Latino/Hispanic	1304	of african descent and afro	latinx	districts have the lowest government
23	Woman	Graduate student	Fall	Latino/Hispanic	1371	times higher than their non-black	latino	counterparts so that actually mirrors
23	Woman	Graduate student	Fall	Latino/Hispanic	1460	creates the preference for white	latinos	in this case why latinos
23	Woman	Graduate student	Fall	Latino/Hispanic	1465	latinos in this case why	latinos	referring to white passing or
23	Woman	Graduate student	Fall	Latino/Hispanic	1473	white passing or white aligned	latinos	in every job market especially
23	Woman	Graduate student	Fall	Latino/Hispanic	1495	i just put into google	latino	scientists and looked at what
23	Woman	Graduate student	Fall	Latino/Hispanic	1536	that are not of the	latinx	ethnicity because as we talked
23	Woman	Graduate student	Fall	Latino/Hispanic	1587	whereas visibly brown and black	latinos	do not have that privilege
23	Woman	Graduate student	Fall	Latino/Hispanic	1605	racism as a result black	latinos	are also constantly left out
23	Woman	Graduate student	Fall	Latino/Hispanic	1625	focus on the advancement of	latinx	people in science because they
23	Woman	Graduate student	Fall	Latino/Hispanic	1801	those who are not the	latinx	ethnicity is no exception to
23	Woman	Graduate student	Fall	Latino/Hispanic	1818	book of human rights and	latin	america states that there's a
23	Woman	Graduate student	Fall	Latino/Hispanic	1829	growing view among people in	latin	america that race is no
23	Woman	Graduate student	Fall	Latino/Hispanic	1861	one race because we are	latino	however in latin america there
23	Woman	Graduate student	Fall	Latino/Hispanic	1864	we are latino however in	latin	america there still operates systems
23	Woman	Graduate student	Fall	Latino/Hispanic	1903	in which race interplays with	latinidad	ethnicities then you are unable
23	Woman	Graduate student	Fall	Latino/Hispanic	1932	keep down black and brown	latinos	specifically afrolucky next people so
23	Woman	Graduate student	Fall	Latino/Hispanic	1944	are not just limited to	latin	america in the united states
23	Woman	Graduate student	Fall	Latino/Hispanic	1961	all stem phd holders are	latinx	and 3.6 are black however
23	Woman	Graduate student	Fall	Latino/Hispanic	1977	percentage of those who are	latino	with these degrees are black
23	Woman	Graduate student	Fall	Latino/Hispanic	1983	with these degrees are black	latinx	people or any racial category
23	Woman	Graduate student	Fall	Latino/Hispanic	1990	or any racial category within	latino	ethnicity for that matter this
23	Woman	Graduate student	Fall	Latino/Hispanic	2005	problem they consistently treat the	latinx	as identity as a singular
23	Woman	Graduate student	Fall	Latino/Hispanic	2019	that providing a statistic for	latino	people will somehow encompass all
23	Woman	Graduate student	Fall	Latino/Hispanic	2073	are less likely than non-black	latinos	living in the us to
23	Woman	Graduate student	Fall	Latino/Hispanic	2087	of college education and black	latinos	are more likely to have
23	Woman	Graduate student	Fall	Latino/Hispanic	2119	white or not other non-black	latinos	in addition afro latinos are
23	Woman	Graduate student	Fall	Latino/Hispanic	2123	non-black latinos in addition afro	latinos	are more likely than non-black
23	Woman	Graduate student	Fall	Latino/Hispanic	2129	are more likely than non-black	latinos	to have the lowest family
23	Woman	Graduate student	Fall	Latino/Hispanic	2264	as we saw before after	latinos	tend to disproportionately fall in
23	Woman	Graduate student	Fall	Latino/Hispanic	2432	them even that are just	latino	and not the same racist
23	Woman	Graduate student	Fall	Latino/Hispanic	2502	consistent phenomenon that black and	latinx	first names are treated as
23	Woman	Graduate student	Fall	Latino/Hispanic	2888	black scientist or even a	latinx	scientist in my life and
23	Woman	Graduate student	Fall	Latino/Hispanic	2912	i never encountered a single	latino	scientist that was my teacher
23	Woman	Graduate student	Fall	Latino/Hispanic	3268	who is not a black	latino	etc should be volunteering for
23	Woman	Graduate student	Fall	Latino/Hispanic	3643	importance of combating anti-blackness within	latino	that and beyond i talked
23	Woman	Graduate student	Fall	Latino/Hispanic	3706	implement systems that keep afro	latinx	and other black scientists safe
23	Woman	Graduate student	Fall	White	246	is mexican he is a	white	mexican and actually a famous
23	Woman	Graduate student	Fall	White	405	within that ethnicity including asian	white	black indigenous whatever race so
23	Woman	Graduate student	Fall	White	589	canal by the united states	white	men were incentivized to use
23	Woman	Graduate student	Fall	White	649	nickname the silver men whereas	white	counterparts received gold for equal
23	Woman	Graduate student	Fall	White	993	procreation of afro-latinos while encouraging	white	immigrants and white immigration in
23	Woman	Graduate student	Fall	White	996	while encouraging white immigrants and	white	immigration in order to widen
23	Woman	Graduate student	Fall	White	1035	of having children that look	white	and because of the way
23	Woman	Graduate student	Fall	White	1410	kind of care than their	white	counterparts anti-blackness is global and
23	Woman	Graduate student	Fall	White	1459	colorism creates the preference for	white	latinos in this case why
23	Woman	Graduate student	Fall	White	1468	case why latinos referring to	white	passing or white aligned latinos
23	Woman	Graduate student	Fall	White	1471	referring to white passing or	white	aligned latinos in every job
23	Woman	Graduate student	Fall	White	1529	they could easily pass as	white	people that are not of
23	Woman	Graduate student	Fall	White	1569	read as and treated as	white	people barring any identifiers such
23	Woman	Graduate student	Fall	White	1648	or already perceived as being	white	this seems to be also
23	Woman	Graduate student	Fall	White	1769	negro and not the woman	whiteness	is consistently prioritized above all
23	Woman	Graduate student	Fall	White	1783	who are seen as being	white	or white passing are given
23	Woman	Graduate student	Fall	White	1785	seen as being white or	white	passing are given more access
23	Woman	Graduate student	Fall	White	2060	referring to black americans versus	white	americans versus immigrant populations etc
23	Woman	Graduate student	Fall	White	2114	segregated neighborhoods as opposed to	white	or not other non-black latinos
23	Woman	Graduate student	Fall	White	2450	these things apply to poor	white	people for example as well
23	Woman	Graduate student	Fall	White	2528	and experience says as their	white	counterparts black phd students also
23	Woman	Graduate student	Fall	White	2589	and supported whereas non-black and	white	scientists are not required to
23	Woman	Graduate student	Fall	White	2631	and advice and consultations to	white	superiors etc for those in
23	Woman	Graduate student	Fall	Asian	195	is actually boricwa she's a	asian	latina of japanese descent and
23	Woman	Graduate student	Fall	Asian	404	race within that ethnicity including	asian	white black indigenous whatever race
23	Woman	Graduate student	Fall	Women	1363	maternal mortality rate of afro-brazilian	women	is three times higher than
23	Woman	Graduate student	Fall	Women	1390	the united states where black	women	are more likely to die
23	Woman	Graduate student	Fall	Women	1708	thereof historically a famous um	women's	rights activist susan b anthony
23	Woman	Graduate student	Fall	Women	1768	the negro and not the	woman	whiteness is consistently prioritized above
23	Woman	Graduate student	Fall	Men	590	by the united states white	men	were incentivized to use black
23	Woman	Graduate student	Fall	Men	618	were instructed to recruit black	men	from the caribbean to become
23	Woman	Graduate student	Fall	Men	636	their families but instead these	men	were paid in silver earning
23	Woman	Graduate student	Fall	Men	647	them the nickname the silver	men	whereas white counterparts received gold
23	Woman	Graduate student	Fall	Men	1729	amendment which allowed her black	men	to vote in a conference
23	Woman	Graduate student	Fall	Family	573	events that directly impacted my	family	during the occupation of panama
23	Woman	Graduate student	Fall	Family	632	promise of riches for their	families	but instead these men were
23	Woman	Graduate student	Fall	Family	840	community and within my own	family	starting at the age of
23	Woman	Graduate student	Fall	Family	871	now this actually upset my	family	and for a long time
23	Woman	Graduate student	Fall	Family	2134	latinos to have the lowest	family	income with over half nearly
23	Woman	Graduate student	Fall	Family	2152	thousand dollars a year per	family	in the united states so
23	Woman	Graduate student	Fall	Family	2332	thousand dollars a year per	family	which means that when entering
23	Woman	Graduate student	Fall	Family	2369	to support themselves and their	families	which was the case for
23	Woman	Graduate student	Fall	Family	2978	pay for myself and my	family	catherine decided to use money
23	Woman	Graduate student	Fall	Immigrant	546	country panama there were other	immigration	and migration events which contributed
23	Woman	Graduate student	Fall	Immigrant	548	there were other immigration and	migration	events which contributed to the
23	Woman	Graduate student	Fall	Immigrant	994	of afro-latinos while encouraging white	immigrants	and white immigration in order
23	Woman	Graduate student	Fall	Immigrant	997	encouraging white immigrants and white	immigration	in order to widen the
23	Woman	Graduate student	Fall	Immigrant	2063	americans versus white americans versus	immigrant	populations etc additionally afro-latinos are
23	Woman	Graduate student	Fall	Class	1295	50 percent of latin america's	poorest	population are actually of african
23	Woman	Graduate student	Fall	Class	2135	to have the lowest family	income	with over half nearly two-thirds
23	Woman	Graduate student	Fall	Class	2304	people who are of low	socioeconomic	background though as we saw
23	Woman	Graduate student	Fall	Class	2449	of these things apply to	poor	white people for example as
23	Woman	Graduate student	Fall	Class	2843	i came from a low	socioeconomic	background and i identify as
23	Woman	Graduate student	Fall	Class	3080	be said for any low	socioeconomic	student especially those of color
23	Woman	Graduate student	Fall	Education	774	to go into certain private	schools	or workplaces and labs and
23	Woman	Graduate student	Fall	Education	887	iron it for any interviews	school	events or work events because
23	Woman	Graduate student	Fall	Education	1315	investment per capita in health	education	and infrastructure additionally afro-latino people
23	Woman	Graduate student	Fall	Education	2084	have some amount of college	education	and black latinos are more
23	Woman	Graduate student	Fall	Education	2855	when i started my college	education	i didn't have any previous
23	Woman	Graduate student	Fall	Education	2868	i didn't know what graduate	school	was how to get there
23	Woman	Graduate student	Fall	Education	2917	latino scientist that was my	teacher	or mentor much less a
23	Woman	Graduate student	Fall	First generation	2256	out people who are first	generation	students and as we saw
23	Woman	Graduate student	Fall	Mentoring	2420	problem with the lack of	mentorship	and role models that look
23	Woman	Graduate student	Fall	Mentoring	2919	that was my teacher or	mentor	much less a black one
23	Woman	Graduate student	Fall	Mentoring	3160	to call yourself a science	mentor	or be someone who wants
23	Woman	Graduate student	Fall	Mentoring	3654	about the importance of active	mentorship	and the recruitment of marginalized
23	Woman	Graduate student	Fall	Finances	2294	so forth there are also	financial	responsibilities which affect all people
23	Woman	Graduate student	Fall	Finances	2973	extra jobs in order to	pay	for myself and my family
23	Woman	Graduate student	Fall	Finances	2983	family catherine decided to use	money	from her endowment that she
23	Woman	Graduate student	Fall	Finances	3065	funded position to relieve the	financial	stress that that put on
23	Woman	Graduate student	Fall	Finances	3131	thought i would have to	pay	for it which isn't always
23	Woman	Graduate student	Fall	Success	2813	of all racial groups of	successfully	obtaining funding so moving on
23	Woman	Graduate student	Fall	Success	2991	endowment that she had from	winning	a professorship to create a
24	Woman	Postdoctoral scholar	Fall	Diversity	361	so i thought for the	diversity	section of this talk i
24	Woman	Postdoctoral scholar	Fall	Women	475	gender they found that uh	women	and especially uh transgender people
24	Woman	Postdoctoral scholar	Fall	Men	491	from anxiety and depression than	men	but what's really significant is
24	Woman	Postdoctoral scholar	Fall	Family	1554	training because you're leaving your	family	and your friends behind and
24	Woman	Postdoctoral scholar	Fall	Sexual & gender minorities	479	uh women and especially uh	transgender	people were more likely to
24	Woman	Postdoctoral scholar	Fall	Immigrant	749	otherwise aggression and especially for	international	students and the current political
24	Woman	Postdoctoral scholar	Fall	Immigrant	758	current political climate visa and	immigration	status and so in this
24	Woman	Postdoctoral scholar	Fall	Class	657	i am considered the working	poor	because i live paycheck to
24	Woman	Postdoctoral scholar	Fall	Class	718	a loss of community uh	poor	leadership mentoring can have a
24	Woman	Postdoctoral scholar	Fall	Class	824	and depression and found that	poor	mentorship correlated with increased anxiety
24	Woman	Postdoctoral scholar	Fall	Education	143	then when i finished high	school	i wanted to go to
24	Woman	Postdoctoral scholar	Fall	Education	233	participation and then for graduate	school	i decided to get a
24	Woman	Postdoctoral scholar	Fall	Education	402	mental health crisis in higher	education	so a survey published or
24	Woman	Postdoctoral scholar	Fall	Education	539	mental health crisis in higher	education	especially when compared to the
24	Woman	Postdoctoral scholar	Fall	Education	920	however since they started graduate	school	their satisfaction decreases over time
24	Woman	Postdoctoral scholar	Fall	Education	1117	depression just skyrocketed through grad	school	there was intense expectations put
24	Woman	Postdoctoral scholar	Fall	Education	1198	of my experiences in graduate	school	this is something that i
24	Woman	Postdoctoral scholar	Fall	Mental health	118	of an honest discussion about	mental	health in academia so a
24	Woman	Postdoctoral scholar	Fall	Mental health	397	want to talk about the	mental	health crisis in higher education
24	Woman	Postdoctoral scholar	Fall	Mental health	534	so there is a severe	mental	health crisis in higher education
24	Woman	Postdoctoral scholar	Fall	Mental health	740	uh harassment sexual physical and	mental	uh microaggression and otherwise aggression
24	Woman	Postdoctoral scholar	Fall	Mental health	969	lot being done to promote	mental	health um that you know
24	Woman	Postdoctoral scholar	Fall	Mental health	1179	a game plan for some	mental	health care um and so
24	Woman	Postdoctoral scholar	Fall	Mental health	2018	what you can do your	mental	health will feel better and
24	Woman	Postdoctoral scholar	Fall	Mental health	2032	to iterate the point that	mental	health is just as important
24	Woman	Postdoctoral scholar	Fall	Mental health	2390	nih had a wellness a	mental	health and well-being uh a
24	Woman	Postdoctoral scholar	Fall	Mental health	2420	point out the san diego	mental	health crisis hotline so what
24	Woman	Postdoctoral scholar	Fall	Mental health	2479	this a better place for	mental	health and these are just
24	Woman	Postdoctoral scholar	Fall	Mentoring	720	of community uh poor leadership	mentoring	can have a significant impact
24	Woman	Postdoctoral scholar	Fall	Mentoring	813	looked at the effect of	mentorship	on the prevalence of anxiety
24	Woman	Postdoctoral scholar	Fall	Mentoring	825	depression and found that poor	mentorship	correlated with increased anxiety and
24	Woman	Postdoctoral scholar	Fall	Mentoring	845	if we can have better	mentors	or a better training environment
24	Woman	Postdoctoral scholar	Fall	Friends	627	for a lot of my	friends	um including academic requirements the
24	Woman	Postdoctoral scholar	Fall	Friends	1557	leaving your family and your	friends	behind and you have to
24	Woman	Postdoctoral scholar	Fall	Finances	639	labor expectations um the low	pay	i recently found out that
24	Woman	Postdoctoral scholar	Fall	Finances	661	working poor because i live	paycheck	to paycheck um along with
24	Woman	Postdoctoral scholar	Fall	Finances	663	because i live paycheck to	paycheck	um along with the intense
24	Woman	Postdoctoral scholar	Fall	Failure	1289	feelings aside if you're feeling	overwhelmed	if you're feeling depressed if
24	Woman	Postdoctoral scholar	Fall	Collaboration	4287	to this work um our	collaborators	who are helping out quite
24	Woman	Postdoctoral scholar	Fall	COVID-19	709	made even worse by the	pandemic	[ Music ] a loss
24	Woman	Postdoctoral scholar	Fall	COVID-19	1336	support networks especially during this	pandemic	i found that even if
25	Woman	Postdoctoral scholar	Fall	Diversity	857	you can see are very	diverse	they span ethnicity religion we
25	Woman	Postdoctoral scholar	Fall	Diversity	939	big group that was so	diverse	that all respected each other
25	Woman	Postdoctoral scholar	Fall	Race/ethnicity	860	are very diverse they span	ethnicity	religion we actually have sexual
25	Woman	Postdoctoral scholar	Fall	Race/ethnicity	1064	diet and high fat your	race	and family history so for
25	Woman	Postdoctoral scholar	Fall	Black	56	dominica a small island of	caribbean	my mom was born in
25	Woman	Postdoctoral scholar	Fall	Black	958	i felt like as a	black	woman i belong in science
25	Woman	Postdoctoral scholar	Fall	Black	1071	family history so for me	african	americans have a high risk
25	Woman	Postdoctoral scholar	Fall	Latino/Hispanic	1084	2 diabetes so native americans	hispanic	americans also aged older you
25	Woman	Postdoctoral scholar	Fall	Women	401	especially difficult if you're a	woman	who wants to have a
25	Woman	Postdoctoral scholar	Fall	Women	473	school i actually met a	woman	who really really inspired me
25	Woman	Postdoctoral scholar	Fall	Women	624	was an example of a	woman	who did great science well-known
25	Woman	Postdoctoral scholar	Fall	Women	652	she was very supportive of	women	other women in the lab
25	Woman	Postdoctoral scholar	Fall	Women	654	very supportive of women other	women	in the lab who had
25	Woman	Postdoctoral scholar	Fall	Women	959	felt like as a black	woman	i belong in science my
25	Woman	Postdoctoral scholar	Fall	Family	105	place to place because my	father	was in the navy and
25	Woman	Postdoctoral scholar	Fall	Family	259	that's really prevalent in my	family	my mom has diabetes my
25	Woman	Postdoctoral scholar	Fall	Family	407	who wants to have a	family	or who wants to have
25	Woman	Postdoctoral scholar	Fall	Family	451	i always imagined having a	family	one day um and still
25	Woman	Postdoctoral scholar	Fall	Family	637	who also had a beautiful	family	so she has two sons
25	Woman	Postdoctoral scholar	Fall	Family	642	family so she has two	sons	um she take vacations she
25	Woman	Postdoctoral scholar	Fall	Family	660	in the lab who had	families	and was expecting that we
25	Woman	Postdoctoral scholar	Fall	Family	1006	mentioned many people in my	family	have type 2 diabetes which
25	Woman	Postdoctoral scholar	Fall	Family	1066	high fat your race and	family	history so for me african
25	Woman	Postdoctoral scholar	Fall	Immigrant	74	that island and they both	immigrated	here to the united states
25	Woman	Postdoctoral scholar	Fall	Class	1058	your diet if you have	poor	diet and high fat your
25	Woman	Postdoctoral scholar	Fall	Education	131	the navy base there in	school	i just i always loved
25	Woman	Postdoctoral scholar	Fall	Education	177	order to go to the	school	and i just completely fell
25	Woman	Postdoctoral scholar	Fall	Education	244	wanted to go to graduate	school	to study type 2 diabetes
25	Woman	Postdoctoral scholar	Fall	Education	318	there so while in graduate	school	my love of science never
25	Woman	Postdoctoral scholar	Fall	Education	468	lab so while in graduate	school	i actually met a woman
25	Woman	Postdoctoral scholar	Fall	Education	927	i didn't have during graduate	school	was that working with such
25	Woman	Postdoctoral scholar	Fall	Mentoring	553	mark losses lab and co	mentored	by pamela mellon where they've
25	Woman	Postdoctoral scholar	Fall	Friends	741	spoke to me as a	colleague	she respected my ideas she
25	Woman	Postdoctoral scholar	Fall	Collaboration	816	big network or a huge	collaboration	among a lot of different
26	Man	Postdoctoral scholar	Fall	Black	333	so south phoenix is predominantly	black	and hispanic and lower socioeconomic
26	Man	Postdoctoral scholar	Fall	Latino/Hispanic	335	phoenix is predominantly black and	hispanic	and lower socioeconomic status for
26	Man	Postdoctoral scholar	Fall	White	313	phoenix it's mostly affluent uh	white	families and so this was
26	Man	Postdoctoral scholar	Fall	Women	1108	and it definitely disproportionately affects	women	more but you know lots
26	Man	Postdoctoral scholar	Fall	Family	314	it's mostly affluent uh white	families	and so this was completely
26	Man	Postdoctoral scholar	Fall	Family	410	that major was because my	family	has an agricultural background and
26	Man	Postdoctoral scholar	Fall	Family	828	i actually started my own	family	and initially i was kind
26	Man	Postdoctoral scholar	Fall	Family	961	showed me that science and	family	are compatible she had she
26	Man	Postdoctoral scholar	Fall	Family	970	had she herself had a	family	and she took the time
26	Man	Postdoctoral scholar	Fall	Family	981	to to be with her	family	but also to be a
26	Man	Postdoctoral scholar	Fall	Family	1087	all know that having a	family	is challenging and it's challenging
26	Man	Postdoctoral scholar	Fall	Family	1192	for students and postdocs with	family	the costs associated with having
26	Man	Postdoctoral scholar	Fall	Family	1221	help keep people who have	families	in academic in the academic
26	Man	Postdoctoral scholar	Fall	Family	1383	for first generation and low-income	families	who have zero to no
26	Man	Postdoctoral scholar	Fall	Family	1397	no wealth or very little	family	wells to fall back on
26	Man	Postdoctoral scholar	Fall	Family	1435	we can do to help	families	who are struggling as they
26	Man	Postdoctoral scholar	Fall	Family	1477	going to get science and	family	are compatible it's challenging but
26	Man	Postdoctoral scholar	Fall	Family	1514	sector we can keep more	families	in science and of course
26	Man	Postdoctoral scholar	Fall	Family	1739	from pre-existing organelles from the	mother	that get passed on or
26	Man	Postdoctoral scholar	Fall	Family	1784	of these organelles from the	mother	to the daughter cells i
26	Man	Postdoctoral scholar	Fall	Family	2008	much easier to distinguish the	mother	cell from the emerging daughter
26	Man	Postdoctoral scholar	Fall	Family	2422	er and we found the	family	of proteins called reticulons and
26	Man	Postdoctoral scholar	Fall	Immigrant	296	kind of an another um	migration	so uh brophy is the
26	Man	Postdoctoral scholar	Fall	Rural & agricultural	25	from a small very small	rural	town in guanajuato in central
26	Man	Postdoctoral scholar	Fall	Rural & agricultural	413	because my family has an	agricultural	background and so i was
26	Man	Postdoctoral scholar	Fall	Rural & agricultural	439	people in developing countries improve	agriculture	and food security but in
26	Man	Postdoctoral scholar	Fall	Class	149	phoenix is one of the	poorer	areas in regions in phoenix
26	Man	Postdoctoral scholar	Fall	Class	187	so that combined with the	poverty	and high crime rate actually
26	Man	Postdoctoral scholar	Fall	Class	338	black and hispanic and lower	socioeconomic	status for most people but
26	Man	Postdoctoral scholar	Fall	Class	1150	highlight here is that the	economic	struggle that a lot of
26	Man	Postdoctoral scholar	Fall	Class	1382	helpful for first generation and	low-income	families who have zero to
26	Man	Postdoctoral scholar	Fall	Education	102	and better opportunities a better	education	and more security for all
26	Man	Postdoctoral scholar	Fall	Education	161	it's home to the roosevelt	school	district which is one of
26	Man	Postdoctoral scholar	Fall	Education	170	one of the most underfunded	school	districts in the area in
26	Man	Postdoctoral scholar	Fall	Education	206	area to get the best	education	that they could and and
26	Man	Postdoctoral scholar	Fall	Education	228	out for me and my	teachers	especially mr sakhar and mr
26	Man	Postdoctoral scholar	Fall	Education	255	apply to a private high	school	and they drove me uh
26	Man	Postdoctoral scholar	Fall	Education	306	the premier catholic private high	school	in phoenix it's mostly affluent
26	Man	Postdoctoral scholar	Fall	Education	358	able to get a great	education	and they really prepared me
26	Man	Postdoctoral scholar	Fall	Education	370	college and so through my	education	there i actually got a
26	Man	Postdoctoral scholar	Fall	Education	617	me to apply to graduate	school	so that was not initially
26	Man	Postdoctoral scholar	Fall	Education	645	helped me get into graduate	school	and so i have to
26	Man	Postdoctoral scholar	Fall	Education	682	so i went to graduate	school	um at stanford and again
26	Man	Postdoctoral scholar	Fall	Education	805	when i was in grad	school	is so right before i
26	Man	Postdoctoral scholar	Fall	Education	813	right before i started grad	school	i got married and soon
26	Man	Postdoctoral scholar	Fall	Education	932	she put her career and	education	on pause while i was
26	Man	Postdoctoral scholar	Fall	First generation	1380	is especially helpful for first	generation	and low-income families who have
26	Man	Postdoctoral scholar	Fall	Mentoring	544	great at teaching us and	mentoring	us and just making me
26	Man	Postdoctoral scholar	Fall	Mentoring	693	there i had an incredible	mentor	so i had dr martha
26	Man	Postdoctoral scholar	Fall	Friends	729	everybody treated each other as	colleagues	we helped each other in
26	Man	Postdoctoral scholar	Fall	Friends	857	from experience with my other	classmates	nobody else had children and
26	Man	Postdoctoral scholar	Fall	Failure	67	and it was a very	challenging	time uh we had to
26	Man	Postdoctoral scholar	Fall	Failure	1089	that having a family is	challenging	and it's challenging in academia
26	Man	Postdoctoral scholar	Fall	Failure	1092	family is challenging and it's	challenging	in academia and it's challenging
26	Man	Postdoctoral scholar	Fall	Failure	1097	challenging in academia and it's	challenging	in almost every situation and
26	Man	Postdoctoral scholar	Fall	Failure	1151	here is that the economic	struggle	that a lot of graduate
26	Man	Postdoctoral scholar	Fall	Failure	1438	to help families who are	struggling	as they get through their
26	Man	Postdoctoral scholar	Fall	Failure	1481	and family are compatible it's	challenging	but definitely a lot of
27	Woman	Postdoctoral scholar	Fall	Immigrant	176	and these were so every	international	student was assigned to a
27	Woman	Postdoctoral scholar	Fall	Mental health	340	network at sbp um the	mental	well-being support group especially this
27	Woman	Postdoctoral scholar	Fall	Mental health	399	want to join spps and	mental	well-being group um you can
27	Woman	Postdoctoral scholar	Fall	Mentoring	144	being under um in awesome	mentorship	of dr gilbert weidinger at
27	Woman	Postdoctoral scholar	Fall	Mentoring	170	is uh mentees for uh	mentors	and these were so every
27	Woman	Postdoctoral scholar	Fall	Collaboration	2614	long lab members and our	collaborators	and the funding agencies and
28	Man	Postdoctoral scholar	Fall	Diversity	1196	muscular dystrophy but what about	diversity	um i moved to san
28	Man	Postdoctoral scholar	Fall	Diversity	2248	to the education and training	diversity	and inclusion committee and there
28	Man	Postdoctoral scholar	Fall	Diversity	2785	the education and training uh	diversity	and equity and inclusion committee
28	Man	Postdoctoral scholar	Fall	Black	2534	in the 70s by some	black	professors and its term was
28	Man	Postdoctoral scholar	Fall	Men	1646	during the day are more	men	masculine when i go out
28	Man	Postdoctoral scholar	Fall	Men	1940	in this case were only	men	left stem compared to the
28	Man	Postdoctoral scholar	Fall	Family	1792	united states andrea is a	family	name so i would use
28	Man	Postdoctoral scholar	Fall	Sexual & gender minorities	1252	vocal uh sustainer of the	lgbtq	uh issue in uh or
28	Man	Postdoctoral scholar	Fall	Sexual & gender minorities	1264	to fight the fight the	lgbtq	facing issue uh in academia
28	Man	Postdoctoral scholar	Fall	Sexual & gender minorities	1278	going to the issue that	lgbtq	people face in uh in
28	Man	Postdoctoral scholar	Fall	Sexual & gender minorities	1321	a few few terms like	transgender	that is a person that
28	Man	Postdoctoral scholar	Fall	Sexual & gender minorities	1367	is not as trans uh	transgender	and then you have two
28	Man	Postdoctoral scholar	Fall	Sexual & gender minorities	1379	words gender non-conforming and gender	queer	that if you just look
28	Man	Postdoctoral scholar	Fall	Sexual & gender minorities	1398	that are synonymous with um	transgender	but they're not and you
28	Man	Postdoctoral scholar	Fall	Sexual & gender minorities	1417	you should not call them	transgender	or genderqueer and basically to
28	Man	Postdoctoral scholar	Fall	Sexual & gender minorities	1419	not call them transgender or	genderqueer	and basically to summarize you
28	Man	Postdoctoral scholar	Fall	Sexual & gender minorities	1442	all the other terms and	lesbian	gay and bisexual are sexuality
28	Man	Postdoctoral scholar	Fall	Sexual & gender minorities	1443	the other terms and lesbian	gay	and bisexual are sexuality uh
28	Man	Postdoctoral scholar	Fall	Sexual & gender minorities	1451	are sexuality uh definition by	transgender	or cisgender genderqueer as gender
28	Man	Postdoctoral scholar	Fall	Sexual & gender minorities	1454	definition by transgender or cisgender	genderqueer	as gender definition but what
28	Man	Postdoctoral scholar	Fall	Sexual & gender minorities	1680	expression moves more toward a	genderqueer	or less masculine expression of
28	Man	Postdoctoral scholar	Fall	Sexual & gender minorities	1889	what are the issues that	lgbtq	community face so there were
28	Man	Postdoctoral scholar	Fall	Sexual & gender minorities	1958	to believe that is because	lgbtq	students are less gifted in
28	Man	Postdoctoral scholar	Fall	Sexual & gender minorities	2046	siblings of gender non-conforming and	transgender	they face even harder life
28	Man	Postdoctoral scholar	Fall	Sexual & gender minorities	2180	work place more welcoming for	lgbtq	uh scientists you can read
28	Man	Postdoctoral scholar	Fall	Sexual & gender minorities	2200	is a interview with six	lgbt	scientists but the bottom line
28	Man	Postdoctoral scholar	Fall	Sexual & gender minorities	2345	not everywhere in the world	lgbtq	people or other minorities are
28	Man	Postdoctoral scholar	Fall	Sexual & gender minorities	2404	that had discriminatory laws against	lgbtq	people or other minorities meaning
28	Man	Postdoctoral scholar	Fall	Sexual & gender minorities	2513	i spoke mostly about uh	lgbtq	issue i would like to
28	Man	Postdoctoral scholar	Fall	Immigrant	2626	told that the as a	foreigner	phd student i was stealing
28	Man	Postdoctoral scholar	Fall	Education	1225	and had kids at the	preschool	of ucsd you might know
28	Man	Postdoctoral scholar	Fall	Education	2245	send an email to the	education	and training diversity and inclusion
28	Man	Postdoctoral scholar	Fall	Education	2781	aspect of our life the	education	and training uh diversity and
28	Man	Postdoctoral scholar	Fall	Disability	160	by addiction muscular dystrophy are	wheelchair-bound	by their early teens and
28	Man	Postdoctoral scholar	Fall	Mentoring	2771	is a very supporting uh	mentor	in uh for everything aspect
28	Man	Postdoctoral scholar	Fall	Friends	1657	in ill class with my	friends	at in the evening or
28	Man	Postdoctoral scholar	Fall	Failure	2059	lab and this um these	struggles	these behaviors are everything coming
28	Man	Postdoctoral scholar	Fall	Collaboration	893	dgf beta one so in	collaboration	with chamberlain uh and also
28	Man	Postdoctoral scholar	Fall	Collaboration	2812	sanford barnum premise and our	collaborators	and if you have any
29	Woman	Graduate student	Fall	Black	94	mexico and my father is	black	creole from texas but our
29	Woman	Graduate student	Fall	Latino/Hispanic	85	southwest my mother is southwestern	hispanic	from rural new mexico and
29	Woman	Graduate student	Fall	Women	936	a she session in that	women	with and without children are
29	Woman	Graduate student	Fall	Women	1019	this is especially apparent with	women	with children that are younger
29	Woman	Graduate student	Fall	Women	1048	need for policies that support	women	and mothers employment so in
29	Woman	Graduate student	Fall	Women	1073	manuscripts submitted by men and	women	from january 2020 to june
29	Woman	Graduate student	Fall	Women	1125	the productivity of men and	women	has grown substantially and this
29	Woman	Graduate student	Fall	Women	1156	both of these trends of	women	experiencing more unemployment and less
29	Woman	Graduate student	Fall	Women	1181	of care that overwhelmingly affects	women	with children so in my
29	Woman	Graduate student	Fall	Women	1250	experience has been shared by	women	across the globe in a
29	Woman	Graduate student	Fall	Women	1335	and these data show that	women	and especially women with children
29	Woman	Graduate student	Fall	Women	1338	show that women and especially	women	with children have positive associations
29	Woman	Graduate student	Fall	Women	1387	highlight the unique challenges that	women	and especially mothers are facing
29	Woman	Graduate student	Fall	Women	1435	has had on men and	women	and evaluate the long-standing gender
29	Woman	Graduate student	Fall	Men	1071	of pre-print manuscripts submitted by	men	and women from january 2020
29	Woman	Graduate student	Fall	Men	1123	gap between the productivity of	men	and women has grown substantially
29	Woman	Graduate student	Fall	Men	1355	and not meeting deadlines while	men	with children have positive associations
29	Woman	Graduate student	Fall	Men	1374	to a lesser degree than	men	without children so taken together
29	Woman	Graduate student	Fall	Men	1433	the pandemic has had on	men	and women and evaluate the
29	Woman	Graduate student	Fall	Family	82	south and the southwest my	mother	is southwestern hispanic from rural
29	Woman	Graduate student	Fall	Family	92	rural new mexico and my	father	is black creole from texas
29	Woman	Graduate student	Fall	Family	100	creole from texas but our	family	is originally from louisiana i
29	Woman	Graduate student	Fall	Family	316	children from my friends and	family	so with my baby's health
29	Woman	Graduate student	Fall	Family	918	inequality and is disproportionately affecting	mothers	so the covet 19 pandemic
29	Woman	Graduate student	Fall	Family	964	to april they show that	mothers	with children ages 6 through
29	Woman	Graduate student	Fall	Family	980	increase in unemployment compared to	fathers	with children of similar ages
29	Woman	Graduate student	Fall	Family	999	were able to work remotely	mothers	have experienced a greater reduction
29	Woman	Graduate student	Fall	Family	1012	reported work hours compared to	fathers	and this is especially apparent
29	Woman	Graduate student	Fall	Family	1050	policies that support women and	mothers	employment so in science in
29	Woman	Graduate student	Fall	Family	1390	challenges that women and especially	mothers	are facing during this time
29	Woman	Graduate student	Fall	Family	2182	member of the dead box	family	of rna helicases um that
29	Woman	Graduate student	Fall	Rural & agricultural	87	mother is southwestern hispanic from	rural	new mexico and my father
29	Woman	Graduate student	Fall	Education	148	emphasized the importance of higher	education	and made sure that i
29	Woman	Graduate student	Fall	Education	661	along the path to graduate	school	so here is a um
29	Woman	Graduate student	Fall	Education	727	of my motivation and my	education	as a whole so after
29	Woman	Graduate student	Fall	Education	871	experience i think my graduate	school	options would have been limited
29	Woman	Graduate student	Fall	First generation	135	jose my parents are first	generation	college graduates and as such
29	Woman	Graduate student	Fall	Friends	314	of vaccinating children from my	friends	and family so with my
29	Woman	Graduate student	Fall	Finances	782	research which allowed me to	pay	for daycare while i was
29	Woman	Graduate student	Fall	Finances	1199	because my husband makes more	money	than me i had to
29	Woman	Graduate student	Fall	Failure	1179	the burden of care that	overwhelmingly	affects women with children so
29	Woman	Graduate student	Fall	Failure	1385	these data highlight the unique	challenges	that women and especially mothers
29	Woman	Graduate student	Fall	Success	1524	we should think about redefining	success	in science and reassessing the
29	Woman	Graduate student	Fall	COVID-19	210	art but when i was	19	and in my sophomore year
29	Woman	Graduate student	Fall	COVID-19	907	talking about how the coping	19	pandemic is exacerbating workforce gender
29	Woman	Graduate student	Fall	COVID-19	908	about how the coping 19	pandemic	is exacerbating workforce gender inequality
29	Woman	Graduate student	Fall	COVID-19	922	affecting mothers so the covet	19	pandemic has led to what
29	Woman	Graduate student	Fall	COVID-19	923	mothers so the covet 19	pandemic	has led to what many
29	Woman	Graduate student	Fall	COVID-19	1038	gendered consequences that the covid19	pandemic	is having and the need
29	Woman	Graduate student	Fall	COVID-19	1191	my own experience when the	pandemic	first hit because my husband
29	Woman	Graduate student	Fall	COVID-19	1416	as we move through this	pandemic	period and the first is
29	Woman	Graduate student	Fall	COVID-19	1429	the unequal effects that the	pandemic	has had on men and
29	Woman	Graduate student	Fall	COVID-19	1496	scientists especially during the covet	19	pandemic and this just means
29	Woman	Graduate student	Fall	COVID-19	1497	especially during the covet 19	pandemic	and this just means to
29	Woman	Graduate student	Fall	COVID-19	2035	cell clusters cluster 17 and	19	. again demonstrating that trm
29	Woman	Graduate student	Fall	COVID-19	2107	reinfection so in contrast cluster	19	cells were enriched for interferon
30	Woman	Graduate student	Fall	Race/ethnicity	1864	how do you identify yourself	ethnically	and how do you identify
30	Woman	Graduate student	Fall	Race/ethnicity	2015	come to the conclusion that	ethnically	i'm mexican but culturally i'm
30	Woman	Graduate student	Fall	Race/ethnicity	2931	that if you have an	ethnic	background in the united states
30	Woman	Graduate student	Fall	Race/ethnicity	2956	by your or your origin	ethnicity	and you're also gonna get
30	Woman	Graduate student	Fall	Black	555	first question where i used	black	six mice which is the
30	Woman	Graduate student	Fall	Latino/Hispanic	1951	oh wait do you speak	spanish	and i would have to
30	Woman	Graduate student	Fall	Latino/Hispanic	1963	that no i don't speak	spanish	and this is usually met
30	Woman	Graduate student	Fall	Latino/Hispanic	1990	mexican because i don't speak	spanish	so uh now that i'm
30	Woman	Graduate student	Fall	Latino/Hispanic	2320	and oxnard is predominantly low-income	hispanic	so this high school was
30	Woman	Graduate student	Fall	Latino/Hispanic	2327	this high school was mainly	hispanic	and to give you some
30	Woman	Graduate student	Fall	Latino/Hispanic	2372	was surrounded by um mostly	hispanic	kids i still wasn't really
30	Woman	Graduate student	Fall	Latino/Hispanic	2501	and i was the first	hispanic	female to join this group
30	Woman	Graduate student	Fall	Latino/Hispanic	3119	about this idea of how	hispanics	identified the united states i
30	Woman	Graduate student	Fall	Latino/Hispanic	3139	at factors that influenced how	hispanics	identify themselves so a few
30	Woman	Graduate student	Fall	Latino/Hispanic	3162	names if ability to speak	spanish	if they interact with their
30	Woman	Graduate student	Fall	Latino/Hispanic	3168	if they interact with their	hispanic	relatives and if they practice
30	Woman	Graduate student	Fall	Latino/Hispanic	3185	they surveyed people that have	hispanic	ancestry but either identify as
30	Woman	Graduate student	Fall	Latino/Hispanic	3191	ancestry but either identify as	hispanic	or identify or do not
30	Woman	Graduate student	Fall	Latino/Hispanic	3199	or do not identify as	hispanic	and i'll show you one
30	Woman	Graduate student	Fall	Latino/Hispanic	3212	where people that have aspen	hispanic	ancestry that do not identify
30	Woman	Graduate student	Fall	Latino/Hispanic	3219	that do not identify as	hispanic	mainly do so because they
30	Woman	Graduate student	Fall	Latino/Hispanic	3228	because they do not appear	hispanic	to a passerby whereas people
30	Woman	Graduate student	Fall	Latino/Hispanic	3238	people that do identify as	hispanic	will do so because they
30	Woman	Graduate student	Fall	Latino/Hispanic	3245	do so because they are	hispanic	passing or are identified as
30	Woman	Graduate student	Fall	White	2023	but culturally i'm more uh	white	american or californian californian-american and
30	Woman	Graduate student	Fall	White	2226	this uh very small wealthy	white	school in a neighboring town
30	Woman	Graduate student	Fall	White	2288	this idea that gravitating towards	whiteness	or white people would somehow
30	Woman	Graduate student	Fall	White	2290	that gravitating towards whiteness or	white	people would somehow benefit me
30	Woman	Graduate student	Fall	White	2532	pretty immersed in this like	white	swimmer surfer culture and um
30	Woman	Graduate student	Fall	White	2841	i received criticism from my	white	friends about how i didn't
30	Woman	Graduate student	Fall	White	2965	gonna get criticized uh by	white	people or by more american
30	Woman	Graduate student	Fall	Family	2126	born and then our little	family	with my parents me and
30	Woman	Graduate student	Fall	Family	2164	ended up retiring and our	family	settled so i spent the
30	Woman	Graduate student	Fall	Family	3357	thank my lab and my	family	i guess because you know
30	Woman	Graduate student	Fall	Class	2319	oxnard and oxnard is predominantly	low-income	hispanic so this high school
30	Woman	Graduate student	Fall	Education	2227	uh very small wealthy white	school	in a neighboring town that's
30	Woman	Graduate student	Fall	Education	2253	i being sent to this	school	and they would tell me
30	Woman	Graduate student	Fall	Education	2264	that it would benefit my	education	to be surrounded by um
30	Woman	Graduate student	Fall	Education	2307	i moved into a high	school	that was in my hometown
30	Woman	Graduate student	Fall	Education	2324	low-income hispanic so this high	school	was mainly hispanic and to
30	Woman	Graduate student	Fall	Education	2355	to send their kid to	school	in oxnard so if that
30	Woman	Graduate student	Fall	Education	2444	an adult so after high	school	i moved on um i
30	Woman	Graduate student	Fall	Education	2457	to go to ucsbe for	school	but i decided last minute
30	Woman	Graduate student	Fall	Friends	2842	received criticism from my white	friends	about how i didn't necessarily
30	Woman	Graduate student	Fall	Failure	3025	and have courage to actually	challenge	it and then finally um
30	Woman	Graduate student	Fall	Failure	3099	courage if you want to	challenge	these which i hope do
31	Woman	Postdoctoral scholar	Fall	Diversity	579	a position to talk about	diversity	as as is because i'm
31	Woman	Postdoctoral scholar	Fall	Race/ethnicity	337	us i realized that skin	color	is not just a genetic
31	Woman	Postdoctoral scholar	Fall	Women	216	of having two absolutely amazing	women	as mentors in this journey
31	Woman	Postdoctoral scholar	Fall	Women	252	to realize how not all	women	not all girls in india
31	Woman	Postdoctoral scholar	Fall	Family	189	have the support of my	family	through this thing have amazing
31	Woman	Postdoctoral scholar	Fall	Mentoring	218	two absolutely amazing women as	mentors	in this journey for me
31	Woman	Postdoctoral scholar	Fall	Friends	195	through this thing have amazing	friends	and colleagues who have gotten
31	Woman	Postdoctoral scholar	Fall	Friends	197	thing have amazing friends and	colleagues	who have gotten to work
31	Woman	Postdoctoral scholar	Fall	Failure	325	i'm from is a daily	struggle	for people and coming to
31	Woman	Postdoctoral scholar	Fall	Collaboration	2836	this project and all our	collaborators	at university of bern ucsd
32	Man	Graduate student	Fall	Diversity	649	and why colleges needed more	diverse	applicants like myself if the
32	Man	Graduate student	Fall	Diversity	702	i think their mission of	diversity	um is one that it's
32	Man	Graduate student	Fall	Diversity	739	of of minority affairs and	diversity	called me and asked me
32	Man	Graduate student	Fall	Diversity	3734	the lab is is uniquely	diverse	i think additionally um the
32	Man	Graduate student	Fall	Diversity	3780	sort of intentional mentorship and	diversity	being more than just the
32	Man	Graduate student	Fall	Race/ethnicity	3963	of african americans and other	ethnic	minorities are relative to their
32	Man	Graduate student	Fall	Race/ethnicity	4022	when you look at other	ethnic	minorities right the enrollment rates
32	Man	Graduate student	Fall	Black	575	stewart who was the first	black	um principal in tacoma public
32	Man	Graduate student	Fall	Black	2731	reach that's a hit the	black	mark here as a pellet
32	Man	Graduate student	Fall	Black	3959	and the graduation rate of	african	americans and other ethnic minorities
32	Man	Graduate student	Fall	Black	3985	19 years the enrollment for	african	americans have stayed relatively steady
32	Man	Graduate student	Fall	Black	4196	but maybe underrepresented minorities and	african-americans	are not getting the proper
32	Man	Graduate student	Fall	White	3846	out that relative to their	white	counterparts underrepresented minorities and and
32	Man	Graduate student	Fall	White	3871	graduation um relative to the	white	counterparts and this still permeates
32	Man	Graduate student	Fall	White	3969	minorities are relative to their	white	counterparts what you see here
32	Man	Graduate student	Fall	White	4046	when you look at their	white	counterparts right the enrollment is
32	Man	Graduate student	Fall	White	4099	medical school are actually um	white	and that's at the cost
32	Man	Graduate student	Fall	White	4177	suggesting then that you know	white	medical students are able to
32	Man	Graduate student	Fall	Class	793	generation college underrepresented minorities or	economically	disadvantaged and we could support
32	Man	Graduate student	Fall	Education	500	washington and hadn't finished high	school	and just came to the
32	Man	Graduate student	Fall	Education	581	um principal in tacoma public	schools	where i grew up and
32	Man	Graduate student	Fall	Education	753	to be part of the	educational	opportunity program which i think
32	Man	Graduate student	Fall	Education	846	like the summer medical dental	education	program that was meant to
32	Man	Graduate student	Fall	Education	3824	look at sort of professional	school	levels and you can even
32	Man	Graduate student	Fall	Education	3879	this still permeates in professional	school	so we can't assume that
32	Man	Graduate student	Fall	Education	4095	kids graduating from from medical	school	are actually um white and
32	Man	Graduate student	Fall	Education	4190	maintain um success in medical	school	but maybe underrepresented minorities and
32	Man	Graduate student	Fall	Education	4238	those would be in professional	school	whether it's you know housing
32	Man	Graduate student	Fall	Education	4250	or the cost of medical	school	or um you know whatever
32	Man	Graduate student	Fall	First generation	788	other students that were first	generation	college underrepresented minorities or economically
32	Man	Graduate student	Fall	First generation	857	get underrepresented minorities and first	generation	college students that are interested
32	Man	Graduate student	Fall	Mentoring	596	willie stewart i had a	mentor	who would occasionally pull me
32	Man	Graduate student	Fall	Mentoring	680	in meeting essentially an intentional	mentor	and i was extremely lucky
32	Man	Graduate student	Fall	Mentoring	901	attainable additionally i mentioned intentional	mentors	i took a class with
32	Man	Graduate student	Fall	Mentoring	1056	in addition to the intentional	mentorship	um of by the mentors
32	Man	Graduate student	Fall	Mentoring	1061	mentorship um of by the	mentors	that i met along the
32	Man	Graduate student	Fall	Mentoring	3584	do science he's an incredible	mentor	um um if i've had
32	Man	Graduate student	Fall	Mentoring	3594	had a lot of nurturing	mentors	in the past i i
32	Man	Graduate student	Fall	Mentoring	3778	talked about sort of intentional	mentorship	and diversity being more than
32	Man	Graduate student	Fall	Mentoring	4309	lead to a lack of	mentors	that can provide the requisite
32	Man	Graduate student	Fall	Finances	924	research i was wasting my	money	at the university of washington
32	Man	Graduate student	Fall	Success	1071	the way invested in my	success	right and i owe a
32	Man	Graduate student	Fall	Success	4187	to sort of maintain um	success	in medical school but maybe
32	Man	Graduate student	Fall	Success	4329	think have helped me be	successful	up until this point and
32	Man	Graduate student	Fall	Collaboration	800	and we could support and	collaborate	each other as we sort
32	Man	Graduate student	Fall	Collaboration	3712	each other we all um	collaborate	and get along and i
32	Man	Graduate student	Fall	COVID-19	1213	and paid for before cover	19	is what i thought of
32	Man	Graduate student	Fall	COVID-19	3948	that showed over the last	19	years what the enrollment rate
32	Man	Graduate student	Fall	COVID-19	3980	is that for the last	19	years the enrollment for african
33	Woman	Research scientist	Fall	Diversity	704	of color just representing the	diverse	paths that you can you
33	Woman	Research scientist	Fall	Race/ethnicity	222	a incredibly amazing woman of	color	mrs mariam ahmed and uh
33	Woman	Research scientist	Fall	Race/ethnicity	700	simply as a woman of	color	just representing the diverse paths
33	Woman	Research scientist	Fall	Race/ethnicity	2200	is nice and dark in	color	and smaller in size however
33	Woman	Research scientist	Fall	Race/ethnicity	2218	that is more modeled in	color	and creamier in appearance which
33	Woman	Research scientist	Fall	White	2752	see here that the increased	white	crown like structures show that
33	Woman	Research scientist	Fall	Women	220	one professor a incredibly amazing	woman	of color mrs mariam ahmed
33	Woman	Research scientist	Fall	Women	698	and also simply as a	woman	of color just representing the
33	Woman	Research scientist	Fall	Family	294	local science fairs so my	father	who's a scientist as well
33	Woman	Research scientist	Fall	Family	358	guidance and of course my	mother	and my father's support i
33	Woman	Research scientist	Fall	Family	361	course my mother and my	father's	support i was able to
33	Woman	Research scientist	Fall	Family	1530	it is one of three	family	members and uh to date
33	Woman	Research scientist	Fall	Family	1980	we knock out the other	family	members so if you knock
33	Woman	Research scientist	Fall	Family	2029	same thing as the other	family	members in the white adipose
33	Woman	Research scientist	Fall	Immigrant	370	able to go to many	international	science fairs and get all
33	Woman	Research scientist	Fall	Education	451	back is to be a	teacher	and a mentor to others
33	Woman	Research scientist	Fall	Education	467	of salk's programs like high	school	science day and the multiple
33	Woman	Research scientist	Fall	Education	581	mapston and others in the	education	outreach at salk to reach
33	Woman	Research scientist	Fall	Mentoring	454	be a teacher and a	mentor	to others so i participated
33	Woman	Research scientist	Fall	Mentoring	1811	i managed to convince my	mentor	uh mark many that this
33	Woman	Research scientist	Fall	Mentoring	4063	lab my my boss my	mentor	mark mahmany and everybody in
33	Woman	Research scientist	Fall	Friends	3720	that's based on some a	colleague	of mine who's currently working
33	Woman	Research scientist	Fall	Finances	69	salk i worked with mark	monmoney	and i'm currently in the
33	Woman	Research scientist	Fall	Finances	243	gotten uh all the scholarship	money	and everything i needed to
33	Woman	Research scientist	Fall	Finances	378	and get all the scholarship	money	that i needed to go
33	Woman	Research scientist	Fall	Collaboration	1510	nucleus where it will uh	collaborate	with kreb to activate gene
33	Woman	Research scientist	Fall	Collaboration	2735	images were done by my	collaborator	matsumara he also did a
33	Woman	Research scientist	Fall	Collaboration	3768	is we think that crtc3	collaborates	with nf kappa b in
33	Woman	Research scientist	Fall	COVID-19	3969	know that's hard in the	pandemic	but we should just all
34	Woman	Postdoctoral scholar	Fall	Diversity	31	for putting together um this	diversity	lecture series and also for
34	Woman	Postdoctoral scholar	Fall	Diversity	194	latinos so we are very	non-diverse	and if you haven't heard
34	Woman	Postdoctoral scholar	Fall	Diversity	373	do with the lack of	diversity	and the lack of opportunities
34	Woman	Postdoctoral scholar	Fall	Diversity	3234	a little bit more about	diversity	um diversity comes in a
34	Woman	Postdoctoral scholar	Fall	Diversity	3236	bit more about diversity um	diversity	comes in a lot of
34	Woman	Postdoctoral scholar	Fall	Diversity	3343	continue to promote science advocacy	diversity	and inclusion as well as
34	Woman	Postdoctoral scholar	Fall	Diversity	3352	well as equity and so	diversity	like i said comes in
34	Woman	Postdoctoral scholar	Fall	Diversity	3491	of professional development learning about	diversity	equity and inclusion we go
34	Woman	Postdoctoral scholar	Fall	Diversity	3675	things that help promote the	diversity	within you know a cohort
34	Woman	Postdoctoral scholar	Fall	Diversity	3916	an awesome amazing mentor in	diversity	equity and inclusion and lastly
34	Woman	Postdoctoral scholar	Fall	Diversity	4596	to do is learn about	diversity	equity and inclusion formal and
34	Woman	Postdoctoral scholar	Fall	Diversity	4707	focus on a lot of	diversity	issues etc there are also
34	Woman	Postdoctoral scholar	Fall	Diversity	5100	me to do all this	diversity	programming all of the lab
34	Woman	Postdoctoral scholar	Fall	Race/ethnicity	252	hate crimes against people of	color	are are real and the
34	Woman	Postdoctoral scholar	Fall	Race/ethnicity	1738	and so this is our	color	metric change where we um
34	Woman	Postdoctoral scholar	Fall	Race/ethnicity	3396	we're so focused on our	ethnic	differences as well as our
34	Woman	Postdoctoral scholar	Fall	Race/ethnicity	3402	differences as well as our	color	differences but we also have
34	Woman	Postdoctoral scholar	Fall	Latino/Hispanic	189	paso has about 80 25	latinos	so we are very non-diverse
34	Woman	Postdoctoral scholar	Fall	Latino/Hispanic	228	of the worst massacres against	latinos	at a walmart super center
34	Woman	Postdoctoral scholar	Fall	Latino/Hispanic	3799	hands-on workshops and we provide	spanish	translation real time through headsets
34	Woman	Postdoctoral scholar	Fall	Latino/Hispanic	3806	real time through headsets for	spanish-speaking	parents i also work with
34	Woman	Postdoctoral scholar	Fall	Latino/Hispanic	3962	to promote science advocacy for	chicanos	latinos native americans and hispanics
34	Woman	Postdoctoral scholar	Fall	Latino/Hispanic	3963	promote science advocacy for chicanos	latinos	native americans and hispanics throughout
34	Woman	Postdoctoral scholar	Fall	Latino/Hispanic	3967	chicanos latinos native americans and	hispanics	throughout san diego and when
34	Woman	Postdoctoral scholar	Fall	Latino/Hispanic	4817	we do have a high	latino	population so look into these
34	Woman	Postdoctoral scholar	Fall	Latino/Hispanic	4830	it doesn't have to be	latino	population it could be you
34	Woman	Postdoctoral scholar	Fall	Women	668	see me as a career	woman	they wanted me to stay
34	Woman	Postdoctoral scholar	Fall	Women	3600	for the better education for	women	in science engineering so this
34	Woman	Postdoctoral scholar	Fall	Women	4068	it is to be a	woman	in stem but also a
34	Woman	Postdoctoral scholar	Fall	Women	4776	it your own there's also	women	in bio and all sorts
34	Woman	Postdoctoral scholar	Fall	Family	661	gender roles for me my	family	didn't see me as a
34	Woman	Postdoctoral scholar	Fall	Family	4048	because we recently had a	son	so our son is four
34	Woman	Postdoctoral scholar	Fall	Family	4051	had a son so our	son	is four months and not
34	Woman	Postdoctoral scholar	Fall	Family	4074	in stem but also a	mother	in stem so when we
34	Woman	Postdoctoral scholar	Fall	Family	4082	so when we think about	mother	mothers and fathers in academia
34	Woman	Postdoctoral scholar	Fall	Family	4083	when we think about mother	mothers	and fathers in academia i
34	Woman	Postdoctoral scholar	Fall	Family	4085	think about mother mothers and	fathers	in academia i think that
34	Woman	Postdoctoral scholar	Fall	Family	4118	be more supportive to new	mothers	and fathers as well as
34	Woman	Postdoctoral scholar	Fall	Family	4120	supportive to new mothers and	fathers	as well as other you
34	Woman	Postdoctoral scholar	Fall	Family	4173	i did have my first	son	but i also lost both
34	Woman	Postdoctoral scholar	Fall	Family	4275	it's not just been my	father	but it's been a lot
34	Woman	Postdoctoral scholar	Fall	Immigrant	127	so i'm a product of	immigrants	my parents migrated from mexico
34	Woman	Postdoctoral scholar	Fall	Immigrant	130	product of immigrants my parents	migrated	from mexico to achieve the
34	Woman	Postdoctoral scholar	Fall	Immigrant	165	below el paso and they	migrated	to el paso el paso
34	Woman	Postdoctoral scholar	Fall	Immigrant	1238	platelet aggregation it causes leukocyte	migration	and also barrier disruption which
34	Woman	Postdoctoral scholar	Fall	Class	645	come from a very low	socioeconomic	status and my cultural upbringing
34	Woman	Postdoctoral scholar	Fall	Education	384	and research and resources in	education	and so as a scientist
34	Woman	Postdoctoral scholar	Fall	Education	618	um experiences and barriers in	education	that i experienced were i
34	Woman	Postdoctoral scholar	Fall	Education	767	to go into uh law	school	that i was eventually going
34	Woman	Postdoctoral scholar	Fall	Education	3598	also volunteer for the better	education	for women in science engineering
34	Woman	Postdoctoral scholar	Fall	Education	3752	pipeline early on in their	education	you can continue having students
34	Woman	Postdoctoral scholar	Fall	Education	3822	a center for research on	educational	equity assessment and teaching excellence
34	Woman	Postdoctoral scholar	Fall	First generation	627	were i am a first	generation	mexican american i'm a first
34	Woman	Postdoctoral scholar	Fall	First generation	633	mexican american i'm a first	generation	college student first generation phd
34	Woman	Postdoctoral scholar	Fall	First generation	637	first generation college student first	generation	phd i come from a
34	Woman	Postdoctoral scholar	Fall	Mentoring	3909	want somebody to be your	mentor	here's an awesome amazing mentor
34	Woman	Postdoctoral scholar	Fall	Mentoring	3914	mentor here's an awesome amazing	mentor	in diversity equity and inclusion
34	Woman	Postdoctoral scholar	Fall	Mentoring	4721	as sacnas and neighbor cams	mentoring	mentoring's a big one you
34	Woman	Postdoctoral scholar	Fall	Mentoring	4722	sacnas and neighbor cams mentoring	mentoring's	a big one you know
34	Woman	Postdoctoral scholar	Fall	Mentoring	4731	you know find people to	mentor	go learn about you know
34	Woman	Postdoctoral scholar	Fall	Mentoring	4952	of your mentees of your	mentors	etc be kind to each
34	Woman	Postdoctoral scholar	Fall	Friends	5153	different side of our scientist	peers	and learn about different things
34	Woman	Postdoctoral scholar	Fall	Failure	4887	is because it's been really	challenging	to be where i'm at
34	Woman	Postdoctoral scholar	Fall	Success	134	parents migrated from mexico to	achieve	the american dream and so
34	Woman	Postdoctoral scholar	Fall	Success	3323	in order for us to	achieve	true inclusion there are a
34	Woman	Postdoctoral scholar	Fall	Success	3454	target and to try to	achieve	my dei programming i have
34	Woman	Postdoctoral scholar	Fall	Success	3696	the founder of stemming for	success	it's a biomedical sciences exploration
34	Woman	Postdoctoral scholar	Fall	Collaboration	1563	that part 1 and s1pr	collaborate	but a lot of the
34	Woman	Postdoctoral scholar	Fall	Collaboration	5116	project as well as my	collaborators	um and my funding sources
34	Woman	Postdoctoral scholar	Fall	COVID-19	320	for example it can be	pandemic	fatigue so please you know
34	Woman	Postdoctoral scholar	Fall	COVID-19	419	about the science behind kobe	19	what they can do to
34	Woman	Postdoctoral scholar	Fall	COVID-19	4267	have the plug-in for kobe	19	. i it's not just
34	Woman	Postdoctoral scholar	Fall	COVID-19	4468	do it because of the	pandemic	but we're hopeful you know
34	Woman	Postdoctoral scholar	Fall	COVID-19	4908	especially right now during a	pandemic	i can tell you that
34	Woman	Postdoctoral scholar	Fall	COVID-19	4917	you that you know this	pandemic	hasn't been easy for me
35	Woman	Postdoctoral scholar	Fall	Diversity	58	importance of mentorship in supporting	diversity	in science specifically i will
35	Woman	Postdoctoral scholar	Fall	Education	80	received throughout college and grad	school	has achieved my scientific identity
35	Woman	Postdoctoral scholar	Fall	Education	101	in thailand where formal science	education	was a privilege in fact
35	Woman	Postdoctoral scholar	Fall	Education	113	learned most of my pre-high	school	math and science from outreach
35	Woman	Postdoctoral scholar	Fall	Education	138	states doing science experiments at	school	was out of questions and
35	Woman	Postdoctoral scholar	Fall	Education	301	some english lessons in high	school	and apply to colleges in
35	Woman	Postdoctoral scholar	Fall	Education	358	let alone going to grad	school	i took several neuroscience classes
35	Woman	Postdoctoral scholar	Fall	Education	433	one day go to grad	school	and contribute to the field
35	Woman	Postdoctoral scholar	Fall	Education	597	neuroscience textbook and throughout grad	school	i was also fortunate enough
35	Woman	Postdoctoral scholar	Fall	Education	674	probably wouldn't even think grad	school	was was a possibility for
35	Woman	Postdoctoral scholar	Fall	Mentoring	55	talking about the importance of	mentorship	in supporting diversity in science
35	Woman	Postdoctoral scholar	Fall	Mentoring	72	my background and how the	mentorship	i have received throughout college
35	Woman	Postdoctoral scholar	Fall	Mentoring	605	also fortunate enough to receive	mentorship	from many other amazing mentors
35	Woman	Postdoctoral scholar	Fall	Mentoring	610	mentorship from many other amazing	mentors	through graduate fellowship and collaborations
35	Woman	Postdoctoral scholar	Fall	Mentoring	667	guidance and support from my	mentors	i probably wouldn't even think
35	Woman	Postdoctoral scholar	Fall	Mentoring	706	to contribute to this these	mentoring	efforts and you can start
35	Woman	Postdoctoral scholar	Fall	Mentoring	714	you can start small so	mentoring	can range from spending the
35	Woman	Postdoctoral scholar	Fall	Mentoring	742	to a bigger effort like	mentoring	students through a summer research
35	Woman	Postdoctoral scholar	Fall	Mentoring	831	isn't absolutely rewarding and these	mentoring	programs could have a long
35	Woman	Postdoctoral scholar	Fall	Friends	628	every one of my lab	mates	who are also very kind
35	Woman	Postdoctoral scholar	Fall	Success	82	college and grad school has	achieved	my scientific identity so i
35	Woman	Postdoctoral scholar	Fall	Success	789	training academy for research research	success	or stars program at ucsd
35	Woman	Postdoctoral scholar	Fall	Success	2301	the recurrent neural network model	successfully	extract information about stimulus probability
35	Woman	Postdoctoral scholar	Fall	Collaboration	615	mentors through graduate fellowship and	collaborations	i am also grateful for
36	Man	Graduate student	Fall	Diversity	45	facets to the topic of	diversity	in science as you can
36	Man	Graduate student	Fall	Diversity	101	in a series focused on	diversity	in the sciences so uh
36	Man	Graduate student	Fall	Diversity	165	prevents the inclusion of more	diverse	perspectives so i received my
36	Man	Graduate student	Fall	Diversity	1389	this most recent movement to	diversify	the sciences i've been exploring
36	Man	Graduate student	Fall	Diversity	1395	the sciences i've been exploring	diversity	equity and inclusion and what
36	Man	Graduate student	Fall	Diversity	1493	the main reasons that achieving	diversity	in science is such a
36	Man	Graduate student	Fall	Diversity	1501	is such a struggle that	diversity	is critical for the originality
36	Man	Graduate student	Fall	Race/ethnicity	1419	than i previously realized my	racial	background is caucasian and asian
36	Man	Graduate student	Fall	Race/ethnicity	1452	that people think of minority	racial	groups i feel like outsiders
36	Man	Graduate student	Fall	White	1422	realized my racial background is	caucasian	and asian which are generally
36	Man	Graduate student	Fall	Asian	1424	racial background is caucasian and	asian	which are generally not considered
36	Man	Graduate student	Fall	Family	174	received my bachelor's degree in	mother	and cell biology from uc
36	Man	Graduate student	Fall	Family	915	filled with wealthy people my	family	was not the poorest by
36	Man	Graduate student	Fall	Family	925	by any means but my	mother	was a single mom trying
36	Man	Graduate student	Fall	Family	972	imagine no one in my	family	had gone to college but
36	Man	Graduate student	Fall	Rural & agricultural	546	i mean is a proper	rural	mountain town with less than
36	Man	Graduate student	Fall	Class	919	my family was not the	poorest	by any means but my
36	Man	Graduate student	Fall	Education	612	this i had many amazing	teachers	who encouraged me to reach
36	Man	Graduate student	Fall	Education	672	liberal place but whether my	school	um but in my school
36	Man	Graduate student	Fall	Education	677	school um but in my	school	we had many religious fundamentalists
36	Man	Graduate student	Fall	Education	710	problematic in biology when the	teacher	refused to teach or test
36	Man	Graduate student	Fall	Friends	473	career than most of my	peers	so i'm from california um
36	Man	Graduate student	Fall	Finances	897	my professional career was with	financial	insecurity as you can imagine
36	Man	Graduate student	Fall	Finances	958	enough to be able to	pay	for basic life necessities so
36	Man	Graduate student	Fall	Finances	993	could achieve a level of	financial	security that i never experienced
36	Man	Graduate student	Fall	Finances	1022	put serious strain on our	finances	i did and i did
36	Man	Graduate student	Fall	Finances	1061	to college um despite the	financial	stresses while i was in
36	Man	Graduate student	Fall	Finances	1241	sick to work and needed	financial	assistance um that was a
36	Man	Graduate student	Fall	Finances	1294	myself uh that i could	financially	survive the training phase of
36	Man	Graduate student	Fall	Failure	885	there um despite that the	struggle	that has haunted me most
36	Man	Graduate student	Fall	Failure	1499	in science is such a	struggle	that diversity is critical for
36	Man	Graduate student	Fall	Failure	2594	npc depleted cells are just	failing	to proliferate or if they're
36	Man	Graduate student	Fall	Success	989	went to college i could	achieve	a level of financial security
36	Man	Graduate student	Fall	Success	1492	of the main reasons that	achieving	diversity in science is such
37	Woman	Graduate student	Winter	Class	331	this can lead to arrhythmia	poor	blood circulation or even cardiac
37	Woman	Graduate student	Winter	Success	1573	is required in order to	achieve	proper but just how early
37	Woman	Graduate student	Winter	Success	1586	signaling required in order to	achieve	this proper development of the
37	Woman	Graduate student	Winter	Success	1845	known as gastrulation uh to	achieve	proper infratract formation what's also
37	Woman	Graduate student	Winter	Success	2162	play an upstream role to	win	signaling and order for um
37	Woman	Graduate student	Winter	Collaboration	1006	comes from one of our	collaborating	labs here at ucsd the
38	Woman	Graduate student	Winter	Diversity	136	want to talk about the	diversity	aspect as well because it's
38	Woman	Graduate student	Winter	Diversity	725	multi-lineage differentiation and have a	diverse	developmental micro environment and it
38	Woman	Graduate student	Winter	Diversity	1278	can see you have a	diverse	um a diverse array of
38	Woman	Graduate student	Winter	Diversity	1281	have a diverse um a	diverse	array of lineages present and
38	Woman	Graduate student	Winter	Diversity	1335	epithelium there's just so many	diverse	cell types that are present
38	Woman	Graduate student	Winter	Diversity	3172	have all these unique and	diverse	cell types forming this tumor
38	Woman	Graduate student	Winter	Diversity	3254	the lines of that more	diverse	labs actually have a competitive
38	Woman	Graduate student	Winter	Diversity	3313	completely and nature showed that	diverse	atmospheres breed tolerance of people
38	Woman	Graduate student	Winter	Diversity	3333	studies actually show that more	diverse	labs publish a higher number
38	Woman	Graduate student	Winter	Diversity	3615	think this says something about	diversity	and its importance so a
38	Woman	Graduate student	Winter	Diversity	4298	and oh i'm trans and	diverse	and everything's so cool and
38	Woman	Graduate student	Winter	Diversity	4695	interested in incorporating a more	diverse	lab because as nature said
38	Woman	Graduate student	Winter	Diversity	4704	nature said two years ago	diverse	labs are actually producing better
38	Woman	Graduate student	Winter	Diversity	4792	trying to get a more	diverse	lab environment not just lgbt
38	Woman	Graduate student	Winter	Diversity	4836	um and obtaining even more	diverse	scientists in your lab will
38	Woman	Graduate student	Winter	Diversity	4856	have more than just one	diverse	student but you have multiple
38	Woman	Graduate student	Winter	Diversity	4862	student but you have multiple	diverse	students it's going to make
38	Woman	Graduate student	Winter	Diversity	4900	once you attain a more	diverse	lab environment i think you
38	Woman	Graduate student	Winter	Diversity	4921	and email messages about upcoming	diversity	events research colloquiums unique training
38	Woman	Graduate student	Winter	Diversity	4932	grant opportunities that caters to	diverse	needs um the face of
38	Woman	Graduate student	Winter	Women	3486	soon um and even though	women	earn more degrees than men
38	Woman	Graduate student	Winter	Women	3529	huge issue however when ex	women	executives do lead these businesses
38	Woman	Graduate student	Winter	Women	3561	return of the fortune 1000	women	led companies it's actually higher
38	Woman	Graduate student	Winter	Women	3591	on the right um here	women	actually earn a higher median
38	Woman	Graduate student	Winter	Women	3636	old i am a transgender	woman	i don't know if i
38	Woman	Graduate student	Winter	Women	3652	but um i am a	woman	of trans experience uh a
38	Woman	Graduate student	Winter	Women	4536	are actually just against transgender	women	in particular and just just
38	Woman	Graduate student	Winter	Men	3491	women earn more degrees than	men	which is something i actually
38	Woman	Graduate student	Winter	Men	3605	compared to those led by	men	and so i really think
38	Woman	Graduate student	Winter	Sexual & gender minorities	3635	years old i am a	transgender	woman i don't know if
38	Woman	Graduate student	Winter	Sexual & gender minorities	3715	actually the co-founder of a	transgender	dating app called jeweled i
38	Woman	Graduate student	Winter	Sexual & gender minorities	3813	huge speaker and activist for	transgender	healthcare this is one of
38	Woman	Graduate student	Winter	Sexual & gender minorities	3834	mine i founded age the	transgender	week of visibility at ucsd
38	Woman	Graduate student	Winter	Sexual & gender minorities	3903	the ucsd in terms of	transgender	health exposure um i'm happily
38	Woman	Graduate student	Winter	Sexual & gender minorities	4320	administration has administered over 70	anti-transgender	and lgbt actions this is
38	Woman	Graduate student	Winter	Sexual & gender minorities	4322	administered over 70 anti-transgender and	lgbt	actions this is huge more
38	Woman	Graduate student	Winter	Sexual & gender minorities	4359	pandemic in our country of	transgender	violence and transgender erasure and
38	Woman	Graduate student	Winter	Sexual & gender minorities	4362	country of transgender violence and	transgender	erasure and i think this
38	Woman	Graduate student	Winter	Sexual & gender minorities	4410	disparities that exist among the	transgender	population and it's this is
38	Woman	Graduate student	Winter	Sexual & gender minorities	4467	and there's a 41 of	transgender	population that have attempted suicide
38	Woman	Graduate student	Winter	Sexual & gender minorities	4518	huge issue 27 of the	transgender	population are victims to violence
38	Woman	Graduate student	Winter	Sexual & gender minorities	4529	and 72 percent of all	anti-lgbt	homicides are actually just against
38	Woman	Graduate student	Winter	Sexual & gender minorities	4535	homicides are actually just against	transgender	women in particular and just
38	Woman	Graduate student	Winter	Sexual & gender minorities	4545	just just last year 331	transgender	people were murdered worldwide so
38	Woman	Graduate student	Winter	Sexual & gender minorities	4567	article that explained that many	transgender	people are considered lucky to
38	Woman	Graduate student	Winter	Sexual & gender minorities	4580	their 30s if you google	transgender	doctor because i want to
38	Woman	Graduate student	Winter	Sexual & gender minorities	4608	that are trans you find	transgender	patients that are looking for
38	Woman	Graduate student	Winter	Sexual & gender minorities	4728	can contact the on-campus ucsd	lgbtqia	resource center for lab openings
38	Woman	Graduate student	Winter	Sexual & gender minorities	4797	diverse lab environment not just	lgbt	or trans but we have
38	Woman	Graduate student	Winter	Education	77	i go back into medical	school	actually and so i'm a
38	Woman	Graduate student	Winter	Education	1232	a pathologist at the ucsd	school	of medicine and actually was
38	Woman	Graduate student	Winter	Education	3792	before i got into medical	school	and i'm currently a little
38	Woman	Graduate student	Winter	Education	3840	week of visibility at ucsd	school	of medicine back in 2016
38	Woman	Graduate student	Winter	Education	3977	i first got into medical	school	um i had to fill
38	Woman	Graduate student	Winter	Education	4025	failed a block in med	school	and had to retake it
38	Woman	Graduate student	Winter	Education	4049	um but getting into med	school	was obviously one of the
38	Woman	Graduate student	Winter	Education	4101	the administrators actually the medical	school	they gave me this little
38	Woman	Graduate student	Winter	First generation	3748	an extracurricular activity i'm a	first-generation	college student i was raised
38	Woman	Graduate student	Winter	First generation	4078	being homeless i'm a first	generation	college student um being trans
38	Woman	Graduate student	Winter	Friends	3374	may look at your lab	mate	and and they might think
38	Woman	Graduate student	Winter	Friends	3440	the fact that your lab	mate	was homeless as a kid
38	Woman	Graduate student	Winter	Failure	4020	uh i had to i	failed	a block in med school
38	Woman	Graduate student	Winter	Collaboration	1484	author with me and the	collaborator	on this project uh who
38	Woman	Graduate student	Winter	COVID-19	3737	been working on since the	pandemic	struck i decided to do
38	Woman	Graduate student	Winter	COVID-19	4354	really shows that there's a	pandemic	in our country of transgender
38	Woman	Graduate student	Winter	COVID-19	4554	worldwide so there's hugely a	pandemic	happening of trans murder i
39	Woman	Graduate student	Winter	Diversity	627	about talking about you know	diversity	equity and inclusion because i
39	Woman	Graduate student	Winter	Family	461	i have come from a	family	where everyone has gone to
39	Woman	Graduate student	Winter	Family	547	are the first in their	family	to go to college there
39	Woman	Graduate student	Winter	Family	566	after you know starting a	family	or start serving in the
39	Woman	Graduate student	Winter	Family	851	it belongs to the coronavirude	family	and it's a positive sense
39	Woman	Graduate student	Winter	Education	560	who are coming back to	school	after you know starting a
39	Woman	Graduate student	Winter	First generation	539	there so there are first	generation	students who are the first
39	Woman	Graduate student	Winter	Failure	703	exposure to some of the	struggles	that other people have faced
39	Woman	Graduate student	Winter	Collaboration	2711	also like to thank our	collaborators	our funding sources and of
39	Woman	Graduate student	Winter	COVID-19	836	the virus behind this cobit	19	pandemic a lot of you
39	Woman	Graduate student	Winter	COVID-19	837	virus behind this cobit 19	pandemic	a lot of you probably
39	Woman	Graduate student	Winter	COVID-19	951	at different times of the	pandemic	different clades have been the
39	Woman	Graduate student	Winter	COVID-19	2274	alter the course of the	pandemic	so i said that regions
40	Woman	Graduate student	Winter	Diversity	71	is a greater appreciation for	diverse	backgrounds and not just an
40	Woman	Graduate student	Winter	Diversity	140	that's really important so my	diversity	doesn't come from my family
40	Woman	Graduate student	Winter	Diversity	1198	to reach science and expand	diversity	in science which i don't
40	Woman	Graduate student	Winter	Diversity	1239	way that we can increase	diversity	in science so i want
40	Woman	Graduate student	Winter	Race/ethnicity	126	negative but that they really	color	who you end up as
40	Woman	Graduate student	Winter	Black	1337	part that i've indicated in	black	is your gene that's encoded
40	Woman	Graduate student	Winter	Family	145	diversity doesn't come from my	family	background or my upbringing per
40	Woman	Graduate student	Winter	Education	181	path so knowing in high	school	that you're fascinated by biology
40	Woman	Graduate student	Winter	Education	232	when i was in high	school	i definitely didn't know what
40	Woman	Graduate student	Winter	Education	260	that i took in high	school	in like 2002 consisted of
40	Woman	Graduate student	Winter	Education	274	on reptile reproduction and my	teacher	went into the stock room
40	Woman	Graduate student	Winter	Education	285	to chat with the other	teachers	so this experience didn't exactly
40	Woman	Graduate student	Winter	Education	553	going to go back to	school	and and you know figure
40	Woman	Graduate student	Winter	Education	672	i went back again to	school	and completed all these lower
40	Woman	Graduate student	Winter	Education	749	lot of mentorship possibilities smaller	schools	don't tend to have research
40	Woman	Graduate student	Winter	Education	812	in my journey to grad	school	and to ultimately doing research
40	Woman	Graduate student	Winter	Education	935	unlikely to get into graduate	school	um so i wound up
40	Woman	Graduate student	Winter	Education	948	a ridiculous amount of graduate	schools	because i was so sure
40	Woman	Graduate student	Winter	Education	1259	since i've been in graduate	school	and as the name implies
40	Woman	Graduate student	Winter	Mentoring	746	professors and a lot of	mentorship	possibilities smaller schools don't tend
40	Woman	Graduate student	Winter	Collaboration	2620	who is extremely helpful and	collaborative	even though none of them
41	Woman	Graduate student	Winter	Diversity	18	excited to participate in this	diversity	and science lecture series and
41	Woman	Graduate student	Winter	Race/ethnicity	95	one second which had an	ethnicity	breakdown of about 87 hispanic
41	Woman	Graduate student	Winter	Race/ethnicity	200	the relationship between economic and	racial	disparities with academic success and
41	Woman	Graduate student	Winter	Race/ethnicity	270	little explorer and filter by	race	gender economic status to see
41	Woman	Graduate student	Winter	Black	104	87 hispanic um seven percent	african	american and only four percent
41	Woman	Graduate student	Winter	Latino/Hispanic	81	i went to a predominantly	hispanic	high school called amy miller
41	Woman	Graduate student	Winter	Latino/Hispanic	100	ethnicity breakdown of about 87	hispanic	um seven percent african american
41	Woman	Graduate student	Winter	White	110	american and only four percent	white	and two percent asian and
41	Woman	Graduate student	Winter	White	2201	which is shown in the	white	here so we had only
41	Woman	Graduate student	Winter	Asian	114	percent white and two percent	asian	and while 96 minority enrollment
41	Woman	Graduate student	Winter	Family	520	work to help out their	families	or whatever their situation may
41	Woman	Graduate student	Winter	Class	134	are often concentrated in high	poverty	schools and at evening miller
41	Woman	Graduate student	Winter	Class	149	students enrolled are classified as	economically	disadvantaged and i think it's
41	Woman	Graduate student	Winter	Class	164	some attention to this because	economic	disparities are also associated with
41	Woman	Graduate student	Winter	Class	198	look at the relationship between	economic	and racial disparities with academic
41	Woman	Graduate student	Winter	Class	226	we're looking at school district	socioeconomic	status and on the y-axis
41	Woman	Graduate student	Winter	Class	272	and filter by race gender	economic	status to see how these
41	Woman	Graduate student	Winter	Class	302	school districts that have higher	socioeconomic	status which makes sense they're
41	Woman	Graduate student	Winter	Class	346	in school districts with lower	socioeconomic	status and amy miller is
41	Woman	Graduate student	Winter	Class	390	to college or earn higher	incomes	if the schools don't have
41	Woman	Graduate student	Winter	Education	83	to a predominantly hispanic high	school	called amy miller um hang
41	Woman	Graduate student	Winter	Education	135	often concentrated in high poverty	schools	and at evening miller specifically
41	Woman	Graduate student	Winter	Education	175	disparities in academic success the	educational	opportunity project at sanford university
41	Woman	Graduate student	Winter	Education	187	standardized test scores from public	schools	across the united states to
41	Woman	Graduate student	Winter	Education	211	here we're looking just at	school	districts within california and we
41	Woman	Graduate student	Winter	Education	224	the x-axis we're looking at	school	district socioeconomic status and on
41	Woman	Graduate student	Winter	Education	244	each circle is a different	school	district within california and here
41	Woman	Graduate student	Winter	Education	297	increase in academic performance in	school	districts that have higher socioeconomic
41	Woman	Graduate student	Winter	Education	342	to be lower performance in	school	districts with lower socioeconomic status
41	Woman	Graduate student	Winter	Education	358	here um our fontana unified	school	district is down here in
41	Woman	Graduate student	Winter	Education	393	earn higher incomes if the	schools	don't have the re resources
41	Woman	Graduate student	Winter	Education	426	their own and at my	school	a lot of the students
41	Woman	Graduate student	Winter	Education	470	these disparities remain through high	school	as well i'm not sure
41	Woman	Graduate student	Winter	Education	497	up dropping out of high	school	um either they can't keep
41	Woman	Graduate student	Winter	Education	510	or they miss too much	school	because they have to work
41	Woman	Graduate student	Winter	Education	586	always emphasized the importance of	education	to my sisters and i
41	Woman	Graduate student	Winter	Education	793	help me get to dental	school	eventually so i ended up
41	Woman	Graduate student	Winter	Education	1005	me to get into graduate	school	i also was accepted into
41	Woman	Graduate student	Winter	Education	2436	through both undergraduate and graduate	school	was the feeling like i'm
41	Woman	Graduate student	Winter	Education	2485	from ap biology from high	school	which sort of amazed me
41	Woman	Graduate student	Winter	Education	2494	amazed me as my high	school	science classes were pretty much
41	Woman	Graduate student	Winter	Education	2532	and then coming to graduate	school	with very little experience in
41	Woman	Graduate student	Winter	Education	2718	again both undergraduate and graduate	school	i ended up graduating cal
41	Woman	Graduate student	Winter	Mentoring	2803	for my lab um my	mentor	dr mellon is always available
41	Woman	Graduate student	Winter	Friends	809	i studied fruit fly behavior	mate	choice behavior and fruit flies
41	Woman	Graduate student	Winter	Friends	2566	i'd see some of my	peers	come in and just hit
41	Woman	Graduate student	Winter	Friends	2873	recognition from the from my	peers	in lab um not only
41	Woman	Graduate student	Winter	Failure	381	areas can make it really	challenging	to eventually go to college
41	Woman	Graduate student	Winter	Failure	2419	this point has had some	challenges	um so one common theme
41	Woman	Graduate student	Winter	Failure	2544	biology it was also really	challenging	i felt like i didn't
41	Woman	Graduate student	Winter	Failure	2627	the right things and still	fail	to meet your goals whether
41	Woman	Graduate student	Winter	Success	173	associated with disparities in academic	success	the educational opportunity project at
41	Woman	Graduate student	Winter	Success	204	and racial disparities with academic	success	and here we're looking just
41	Woman	Graduate student	Winter	Success	2709	and that's when you'll experience	success	and that's truth again both
42	Woman	Graduate student	Winter	Race/ethnicity	754	their cofactor mis-1 and this	color	attention because it is already
42	Woman	Graduate student	Winter	Race/ethnicity	1596	these guides in a pfp	color	vector so that we could
42	Woman	Graduate student	Winter	Class	655	patients and they face pretty	poor	prognosis so these oncogene infusions
42	Woman	Graduate student	Winter	Education	160	lab i was in high	school	and i remember there was
42	Woman	Graduate student	Winter	Education	318	was very lucky that my	school	had a partnership with ubc
42	Woman	Graduate student	Winter	Education	346	i was lucky that the	school	was celebrating its centennial and
42	Woman	Graduate student	Winter	Mentoring	2708	now to acknowledge uh my	mentor	anita spandy and anna spandy
42	Woman	Graduate student	Winter	Success	909	regulators there has been mixed	success	in the clinic with the
42	Woman	Graduate student	Winter	Collaboration	708	driving in patients so we	collaborated	with the target consortium that
42	Woman	Graduate student	Winter	Collaboration	1962	analyzing this data set in	collaboration	with the chandra lab that
42	Woman	Graduate student	Winter	Collaboration	2735	together as well as our	collaborators	and the support from the
43	Man	Postdoctoral scholar	Winter	Race/ethnicity	1038	bilirubin that gives this yellowish	color	on the skin and so
43	Man	Postdoctoral scholar	Winter	Education	68	back in spain during high	school	and at the end of
43	Man	Postdoctoral scholar	Winter	Education	75	at the end of high	school	there's the first question which
43	Man	Postdoctoral scholar	Winter	Friends	383	to have fun and make	friends	um and so i took
43	Man	Postdoctoral scholar	Winter	Friends	1583	as this one from my	colleague	chiang jin zhao where you
43	Man	Postdoctoral scholar	Winter	Friends	2214	do a collaboration with the	peer	adams lab and um that
43	Man	Postdoctoral scholar	Winter	Success	310	slower and in order to	overcome	that i knew i had
43	Man	Postdoctoral scholar	Winter	Collaboration	321	to uh to do a	collaboration	to boost my science and
43	Man	Postdoctoral scholar	Winter	Collaboration	499	tell you this without those	collaborations	i would have never been
43	Man	Postdoctoral scholar	Winter	Collaboration	1993	notch agonists and uh in	collaboration	with our uh conrad privacy
43	Man	Postdoctoral scholar	Winter	Collaboration	2211	we had to do a	collaboration	with the peer adams lab
43	Man	Postdoctoral scholar	Winter	Collaboration	2492	fun experiment uh with another	collaboration	uh with the cost for
43	Man	Postdoctoral scholar	Winter	Collaboration	3315	my journey is that really	collaborations	are the key not only
43	Man	Postdoctoral scholar	Winter	Collaboration	3478	uh our team uh our	collaborators	our funding agencies and i'm
44	Woman	Postdoctoral scholar	Winter	Race/ethnicity	943	having to run that marathon	race	but adding dumbbells as you
44	Woman	Postdoctoral scholar	Winter	Black	1859	wild-type mice shown here in	black	now again we think about
44	Woman	Postdoctoral scholar	Winter	Black	2878	vehicle control shown here in	black	this recapitulates the results of
44	Woman	Postdoctoral scholar	Winter	Class	2793	to compete against that nutrient	poor	environment of the tumor microenvironment
44	Woman	Postdoctoral scholar	Winter	Education	117	really loved sports and my	after-school	time and weekends were just
44	Woman	Postdoctoral scholar	Winter	Education	167	thought this all through high	school	and actually up until the
44	Woman	Postdoctoral scholar	Winter	Mentoring	3170	the bradley lab importantly my	mentor	linda bradley and you know
44	Woman	Postdoctoral scholar	Winter	Failure	504	didn't come without its own	challenges	some more unique than others
44	Woman	Postdoctoral scholar	Winter	Failure	1228	50 percent of melanoma patients	fail	to respond or become resistant
44	Woman	Postdoctoral scholar	Winter	Failure	1599	another option for patients who	fail	to respond to the current
44	Woman	Postdoctoral scholar	Winter	Failure	3002	percent of patients that currently	fail	to respond to therapy so
44	Woman	Postdoctoral scholar	Winter	Success	770	with cancer our cancer cells	overcome	this killing ability they're able
44	Woman	Postdoctoral scholar	Winter	Success	3107	necessary boost they need to	overcome	the mountain that is t
44	Woman	Postdoctoral scholar	Winter	Collaboration	3210	like to thank the many	collaborators	that we have at sbp
45	Woman	Graduate student	Winter	Diversity	29	little a little bit about	diversity	so today i've arranged my
45	Woman	Graduate student	Winter	Diversity	46	science and then talk about	diversity	so that uh what i
45	Woman	Graduate student	Winter	Diversity	203	in interest due to their	diverse	applications like i mentioned you
45	Woman	Graduate student	Winter	Diversity	1926	to switch it to my	diversity	talk so being part of
45	Woman	Graduate student	Winter	Diversity	2098	became very focused on promoting	diversity	in stem i went to
45	Woman	Graduate student	Winter	Diversity	2135	that um focused on promoting	diversity	and helping students from different
45	Woman	Graduate student	Winter	Diversity	2297	of a large group of	diverse	students and um really that
45	Woman	Graduate student	Winter	Diversity	2372	to my first experience with	diversity	and having diversity discussions was
45	Woman	Graduate student	Winter	Diversity	2375	experience with diversity and having	diversity	discussions was not until i
45	Woman	Graduate student	Winter	Diversity	2424	the country who came from	diverse	backgrounds specifically black and latino
45	Woman	Graduate student	Winter	Diversity	2482	realize the need for more	diversity	kind of like talking about
45	Woman	Graduate student	Winter	Diversity	2489	of like talking about more	diversity	but really what my biggest
45	Woman	Graduate student	Winter	Race/ethnicity	2079	the differences between people of	color	getting degrees versus um just
45	Woman	Graduate student	Winter	Race/ethnicity	2326	was the only person of	color	but um sometimes in like
45	Woman	Graduate student	Winter	Race/ethnicity	2566	low-income families and communities of	color	communities where there's immigrant families
45	Woman	Graduate student	Winter	Black	2427	came from diverse backgrounds specifically	black	and latino students and we
45	Woman	Graduate student	Winter	Black	2662	that they found was that	black	and latino students leave stem
45	Woman	Graduate student	Winter	Latino/Hispanic	2010	them are low-income and then	spanish-speaking	and um really um it's
45	Woman	Graduate student	Winter	Latino/Hispanic	2239	society of the advancement of	chicanos	hispanics and native americans in
45	Woman	Graduate student	Winter	Latino/Hispanic	2240	of the advancement of chicanos	hispanics	and native americans in the
45	Woman	Graduate student	Winter	Latino/Hispanic	2429	diverse backgrounds specifically black and	latino	students and we were able
45	Woman	Graduate student	Winter	Latino/Hispanic	2664	found was that black and	latino	students leave stem majors nearly
45	Woman	Graduate student	Winter	White	2086	degrees versus um just like	white	students so as an undergrad
45	Woman	Graduate student	Winter	White	2675	twice as the rate as	white	students and a lot of
45	Woman	Graduate student	Winter	Family	2562	on um working with low-income	families	and communities of color communities
45	Woman	Graduate student	Winter	Family	2571	color communities where there's immigrant	families	and english learners and why
45	Woman	Graduate student	Winter	Immigrant	1977	uh both of my parents	immigrated	from southern mexico and then
45	Woman	Graduate student	Winter	Immigrant	2000	a population full of um	immigrants	and a lot of them
45	Woman	Graduate student	Winter	Immigrant	2570	of color communities where there's	immigrant	families and english learners and
45	Woman	Graduate student	Winter	Class	2007	a lot of them are	low-income	and then spanish-speaking and um
45	Woman	Graduate student	Winter	Class	2561	focus on um working with	low-income	families and communities of color
45	Woman	Graduate student	Winter	Education	2023	the graduation of like high	school	is really low so anyway
45	Woman	Graduate student	Winter	Education	2162	office for training research and	education	in the sciences and they
45	Woman	Graduate student	Winter	Education	2273	outreach to students and high	schools	around the area and just
45	Woman	Graduate student	Winter	Education	2316	when i got to graduate	school	where um maybe i was
45	Woman	Graduate student	Winter	Education	2355	year going basically in grad	school	and then after i felt
45	Woman	Graduate student	Winter	Education	2527	for parent institute for quality	education	and pk is a national
45	Woman	Graduate student	Winter	Education	2552	children to in the children's	education	and they mostly focus on
45	Woman	Graduate student	Winter	Education	2790	career or go into grad	school	so for this part i'd
45	Woman	Graduate student	Winter	Mentoring	2391	the institute of teaching and	mentoring	and i was able to
45	Woman	Graduate student	Winter	Failure	2447	also talk about actual uh	challenges	even in my science i
45	Woman	Graduate student	Winter	Failure	2464	talking to people about like	challenges	that i was having with
46	Man	Graduate student	Winter	Diversity	227	education um and then just	diversity	or lack thereof in these
46	Man	Graduate student	Winter	Diversity	1826	wanted to talk about was	diversity	um so this uh this
46	Man	Graduate student	Winter	Diversity	1849	rural areas are just less	diverse	i think my area was
46	Man	Graduate student	Winter	Black	1976	playing uh went put on	blackface	um and looking back now
46	Man	Graduate student	Winter	White	1865	this it was like basically	white	um and and beyond that
46	Man	Graduate student	Winter	Family	707	um we also had this	family	business where we raised several
46	Man	Graduate student	Winter	Family	737	pillars of rural life is	family	so uh this is these
46	Man	Graduate student	Winter	Family	772	um so uh you know	family	is i think family is
46	Man	Graduate student	Winter	Family	776	know family is i think	family	is is often very important
46	Man	Graduate student	Winter	Family	1424	it much with my own	family	but with her right you
46	Man	Graduate student	Winter	Family	2145	like christmas supper with her	family	or whatever and the rest
46	Man	Graduate student	Winter	Family	2488	is how it affects my	family	i mean my religious you
46	Man	Graduate student	Winter	Rural & agricultural	22	um i grew up in	rural	iowa so today i'm gonna
46	Man	Graduate student	Winter	Rural & agricultural	55	be a person from a	rural	background finding myself in science
46	Man	Graduate student	Winter	Rural & agricultural	101	scientists you've run across from	rural	backgrounds um at least in
46	Man	Graduate student	Winter	Rural & agricultural	184	some of the aspects of	rural	culture that i think make
46	Man	Graduate student	Winter	Rural & agricultural	345	the urban and where the	rural	areas are based by how
46	Man	Graduate student	Winter	Rural & agricultural	408	that the urban and the	rural	uh readings here are like
46	Man	Graduate student	Winter	Rural & agricultural	487	vignettes of like what what	rural	life is like um so
46	Man	Graduate student	Winter	Rural & agricultural	596	and down river very common	rural	past time here we are
46	Man	Graduate student	Winter	Rural & agricultural	734	of the big pillars of	rural	life is family so uh
46	Man	Graduate student	Winter	Rural & agricultural	828	of the implications of of	rural	life and how it affects
46	Man	Graduate student	Winter	Rural & agricultural	904	specifically it depends on the	rural	county you're in so some
46	Man	Graduate student	Winter	Rural & agricultural	910	county you're in so some	rural	counties are actually growing and
46	Man	Graduate student	Winter	Rural & agricultural	935	um but a lot of	agricultural	economies particularly in the midwest
46	Man	Graduate student	Winter	Rural & agricultural	1844	and you can see that	rural	areas are just less diverse
46	Man	Graduate student	Winter	Rural & agricultural	2289	out of some of these	rural	areas not all i'm sure
46	Man	Graduate student	Winter	Rural & agricultural	2616	explains why there's so few	rural	people in in science um
46	Man	Graduate student	Winter	Class	929	more like recreational or service-based	economies	um but a lot of
46	Man	Graduate student	Winter	Class	936	but a lot of agricultural	economies	particularly in the midwest are
46	Man	Graduate student	Winter	Education	222	little bit about religion and	education	um and then just diversity
46	Man	Graduate student	Winter	Education	855	about first is just what	education	is like in these areas
46	Man	Graduate student	Winter	Education	973	these communities and it affects	education	so like uh the area
46	Man	Graduate student	Winter	Education	999	this is the the public	school	district that i lived in
46	Man	Graduate student	Winter	Education	1066	used to have its own	school	uh kirkman which i guess
46	Man	Graduate student	Winter	Education	1085	manila so that was the	school	i went to it was
46	Man	Graduate student	Winter	Education	1124	that has impacts on stem	education	um we ended up with
46	Man	Graduate student	Winter	Education	1146	know that really impacts how	teachers	can handle stem in these
46	Man	Graduate student	Winter	Education	1162	to recruit enough qualified stem	teachers	and you know we didn't
46	Man	Graduate student	Winter	Education	1211	prominent aspect or influence on	education	um is religion in these
46	Man	Graduate student	Winter	Education	1233	my my grandpa's generation attended	school	in like a one-room schoolhouse
46	Man	Graduate student	Winter	Education	1238	school in like a one-room	schoolhouse	kind of like you think
46	Man	Graduate student	Winter	Education	1269	basically filled the need for	schools	by having a school that
46	Man	Graduate student	Winter	Education	1273	for schools by having a	school	that was run by the
46	Man	Graduate student	Winter	Education	1289	like a private a private	school	with religious undertones we have
46	Man	Graduate student	Winter	Education	1310	church you know had a	school	building and the nuns taught
46	Man	Graduate student	Winter	Education	1333	of different type of stem	education	um and that's still going
46	Man	Graduate student	Winter	Education	1348	sister-in-law um you know attended	school	through eighth grade at her
46	Man	Graduate student	Winter	Education	1372	comes in that these these	schools	are not presenting uh what
46	Man	Graduate student	Winter	Education	1496	it goes beyond just those	schools	so i went to a
46	Man	Graduate student	Winter	Education	1503	i went to a public	school	but my teacher didn't teach
46	Man	Graduate student	Winter	Education	1506	a public school but my	teacher	didn't teach evolution for this
46	Man	Graduate student	Winter	Education	1571	basically surveyed middle and high	school	teachers on how they taught
46	Man	Graduate student	Winter	Education	1572	surveyed middle and high school	teachers	on how they taught evolution
46	Man	Graduate student	Winter	Education	1606	know pretty substantial percentage of	teachers	that are either avoiding it
46	Man	Graduate student	Winter	Education	1616	it which is what my	teacher	did or sending mixed messages
46	Man	Graduate student	Winter	Education	1656	in the u.s in public	schools	that are not getting taught
46	Man	Graduate student	Winter	Education	1941	when i was in high	school	my school put on a
46	Man	Graduate student	Winter	Education	1943	was in high school my	school	put on a play and
46	Man	Graduate student	Winter	Education	1992	that you know that the	school	did this like a public
46	Man	Graduate student	Winter	Education	1998	did this like a public	school	that did that um in
46	Man	Graduate student	Winter	Education	2026	like whether or not my	school	is doing it i am
46	Man	Graduate student	Winter	Education	2784	guess i am in grad	school	and i'm studying human evolution
46	Man	Graduate student	Winter	Education	3287	while i'm here in grad	school	i really want to advance
46	Man	Graduate student	Winter	Failure	1765	they perceive it as a	challenge	to you know their closely
46	Man	Graduate student	Winter	Failure	2475	things and and questioning and	challenging	um and i think the
47	Man	Graduate student	Winter	Latino/Hispanic	435	company called iska which is	portuguese	for word for the word
47	Man	Graduate student	Winter	Family	94	i had a very small	family	so my family's from brazil
47	Man	Graduate student	Winter	Family	97	very small family so my	family's	from brazil and a lot
47	Man	Graduate student	Winter	Rural & agricultural	22	um actually grew in a	semi-rural	area um i think most
47	Man	Graduate student	Winter	Education	70	friends who i went to	school	with because i used to
47	Man	Graduate student	Winter	Education	78	i used to go to	school	many miles away from where
47	Man	Graduate student	Winter	Education	279	really focus too much on	school	i mostly practiced every day
47	Man	Graduate student	Winter	Education	346	a lot of effort in	school	during those early days kind
47	Man	Graduate student	Winter	Education	400	study much at during high	school	um just kind of did
47	Man	Graduate student	Winter	Mentoring	823	of do that and my	mentor	ernest martinez was uh he
47	Man	Graduate student	Winter	Mentoring	1047	ucsd silvio's been a great	mentor	and i'm surrounded by a
47	Man	Graduate student	Winter	Friends	65	than a lot of my	friends	who i went to school
47	Man	Graduate student	Winter	Friends	668	know one of my best	friends	was my boss there and
47	Man	Graduate student	Winter	Friends	763	environment with a lot of	peers	that i could relate to
47	Man	Graduate student	Winter	Failure	375	in riverside i kind of	struggled	a little bit for the
48	Woman	Postdoctoral scholar	Winter	Diversity	1927	side projects and trying to	diversify	what i was working on
48	Woman	Postdoctoral scholar	Winter	Black	235	traversed large swaths of north	africa	including tunisia algeria libya morocco
48	Woman	Postdoctoral scholar	Winter	Black	1725	myelin so in these dark	black	circles here uh is the
48	Woman	Postdoctoral scholar	Winter	Family	162	of despite this um my	grandfather	still you know enlisted in
48	Woman	Postdoctoral scholar	Winter	Family	188	the other side of the	family	um my dad's dad's family
48	Woman	Postdoctoral scholar	Winter	Family	193	family um my dad's dad's	family	my paternal grandparents uh are
48	Woman	Postdoctoral scholar	Winter	Family	351	so 92 percent of the	families	at my at my elementary
48	Woman	Postdoctoral scholar	Winter	Immigrant	98	maternal grandparents were jewish polish	immigrants	and they emigrated uh from
48	Woman	Postdoctoral scholar	Winter	Immigrant	101	jewish polish immigrants and they	emigrated	uh from the poland germany
48	Woman	Postdoctoral scholar	Winter	Immigrant	256	and so my dad eventually	emigrated	from tunisia to the united
48	Woman	Postdoctoral scholar	Winter	Immigrant	1462	melanocytes and a subset will	migrate	along the axons uh as
48	Woman	Postdoctoral scholar	Winter	Class	344	myself at a very low	income	school so 92 percent of
48	Woman	Postdoctoral scholar	Winter	Class	373	unfortunately this sort of uh	socio-economic	status of the school really
48	Woman	Postdoctoral scholar	Winter	Class	381	the school really translated into	poor	test scores so uh limited
48	Woman	Postdoctoral scholar	Winter	Education	284	mom only graduated from high	school	and my dad while he
48	Woman	Postdoctoral scholar	Winter	Education	324	so familiar with the higher	education	uh system here in the
48	Woman	Postdoctoral scholar	Winter	Education	345	at a very low income	school	so 92 percent of the
48	Woman	Postdoctoral scholar	Winter	Education	357	at my at my elementary	school	were uh had you know
48	Woman	Postdoctoral scholar	Winter	Education	377	uh socio-economic status of the	school	really translated into poor test
48	Woman	Postdoctoral scholar	Winter	Education	403	are sort of current from	greatschools.org	and i think uh it
48	Woman	Postdoctoral scholar	Winter	Education	428	low and in fact great	schools	several times on their website
48	Woman	Postdoctoral scholar	Winter	Education	438	website refers to my elementary	school	as very concerning for the
48	Woman	Postdoctoral scholar	Winter	Education	530	that my parents really valued	education	and so even though we
48	Woman	Postdoctoral scholar	Winter	Education	552	that i had safe after	school	supervision um my dad was
48	Woman	Postdoctoral scholar	Winter	Education	583	arrange to watch us after	school	and i think i can't
48	Woman	Postdoctoral scholar	Winter	Education	599	like a safe place after	school	means especially uh i think
48	Woman	Postdoctoral scholar	Winter	Education	654	my mom really still valued	education	and she took us to
48	Woman	Postdoctoral scholar	Winter	Education	713	the district or the high	school	or the middle school that
48	Woman	Postdoctoral scholar	Winter	Education	717	high school or the middle	school	that i was assigned to
48	Woman	Postdoctoral scholar	Winter	Education	743	was sort of a high	school	that might have more opportunities
48	Woman	Postdoctoral scholar	Winter	Education	772	into a better funded high	school	that had access to a
48	Woman	Postdoctoral scholar	Winter	Education	789	able to actually go to	school	an hour early so that
48	Woman	Postdoctoral scholar	Winter	Education	831	academic programs that the high	school	offered and it was because
48	Woman	Postdoctoral scholar	Winter	Education	896	take me as a high	school	intern the main problem was
48	Woman	Postdoctoral scholar	Winter	Education	1023	my sophomore year of high	school	and then i continued until
48	Woman	Postdoctoral scholar	Winter	Education	1099	me to get into graduate	school	having a significant amount of
48	Woman	Postdoctoral scholar	Winter	Friends	633	that i'd heard from my	peers	and then the other thing
48	Woman	Postdoctoral scholar	Winter	Success	146	and sort of had to	overcome	to try and integrate to
49	Man	Postdoctoral scholar	Winter	Diversity	525	activate hpcrs and they show	diverse	functions in humans despite you
49	Man	Postdoctoral scholar	Winter	Diversity	549	lipids have very very very	diverse	chemical structures and functions and
49	Man	Postdoctoral scholar	Winter	Diversity	707	compounds these eets have a	diverse	range of vascular effects and
49	Man	Postdoctoral scholar	Winter	Diversity	1993	i also think of this	diversity	perspective as being able to
49	Man	Postdoctoral scholar	Winter	Race/ethnicity	1533	speed of uh of a	race	car but over time as
49	Man	Postdoctoral scholar	Winter	Black	99	college which is a historically	black	college university and i went
49	Man	Postdoctoral scholar	Winter	Family	297	these gbcrs are the largest	family	of drug targets generating uh
49	Man	Postdoctoral scholar	Winter	Family	2134	in his uh and his	family	and you know so i'm
49	Man	Postdoctoral scholar	Winter	Class	2063	helping you know first generation	low-income	students um prepare for uh
49	Man	Postdoctoral scholar	Winter	Education	107	and i went to grad	school	at harvard for my chemical
49	Man	Postdoctoral scholar	Winter	First generation	2062	towards helping you know first	generation	low-income students um prepare for
49	Man	Postdoctoral scholar	Winter	Mentoring	1855	know i had really good	mentors	that actually told me to
49	Man	Postdoctoral scholar	Winter	Mentoring	2048	i was a mines matter	mentor	and uh this is a
49	Man	Postdoctoral scholar	Winter	Mentoring	2164	as bump which is another	mentorship	program at ucsd finally you
49	Man	Postdoctoral scholar	Winter	Collaboration	2284	be in addition fostering industry	collaborations	will also show young researchers
50	Woman	Postdoctoral scholar	Spring	Race/ethnicity	937	us but i'm on the	racial	justice and policy committees and
50	Woman	Postdoctoral scholar	Spring	Women	923	in my own way in	women	in science at the martino
50	Woman	Postdoctoral scholar	Spring	Class	1213	of white matter integrity is	poorly	understood so we used our
50	Woman	Postdoctoral scholar	Spring	Class	2412	go the kind of more	poorly	you you walk and you
50	Woman	Postdoctoral scholar	Spring	Disability	2242	is measured by the expanded	disability	status scale which is seen
50	Woman	Postdoctoral scholar	Spring	Mentoring	776	line to my wonderful post-doctoral	mentor	jacob hooker and i just
50	Woman	Postdoctoral scholar	Spring	Mentoring	3288	like to thank dazzle my	mentor	jacob hooker my colleagues in
50	Woman	Postdoctoral scholar	Spring	Mentoring	3311	also a pi and uh	mentoring	me as well then here
50	Woman	Postdoctoral scholar	Spring	Friends	645	of this calling home calling	friends	getting support and a lot
50	Woman	Postdoctoral scholar	Spring	Friends	668	help from pis to my	peers	i remembered that my first
50	Woman	Postdoctoral scholar	Spring	Friends	3292	my mentor jacob hooker my	colleagues	in the aging study uh
50	Woman	Postdoctoral scholar	Spring	Friends	3319	well then here are my	colleagues	in my lab we do
50	Woman	Postdoctoral scholar	Spring	Failure	852	life and undergo his life	challenges	so we've had a lot
50	Woman	Postdoctoral scholar	Spring	Failure	2318	to illustrate the difficulty and	challenges	of studying ms understanding ms
50	Woman	Postdoctoral scholar	Spring	Success	75	experience and how i've co	overcome	barriers to inclusion in science
50	Woman	Postdoctoral scholar	Spring	Success	297	was too old to be	successful	which was utterly devastating and
50	Woman	Postdoctoral scholar	Spring	Collaboration	3301	study uh my ms study	collaborators	including katarina monero who's also
51	Woman	Graduate student	Spring	Diversity	1293	to understand pcs etiology in	diverse	populations because unfortunately they are
51	Woman	Graduate student	Spring	Diversity	1575	the comorbidity patterns differ among	diverse	populations to do this i'm
51	Woman	Graduate student	Spring	Race/ethnicity	1559	of health disparities and different	racial	and ethnic populations i wanted
51	Woman	Graduate student	Spring	Race/ethnicity	1561	disparities and different racial and	ethnic	populations i wanted to personally
51	Woman	Graduate student	Spring	Race/ethnicity	1806	everyone this isn't differentiating on	race	or ethnicity um and i
51	Woman	Graduate student	Spring	Race/ethnicity	1808	isn't differentiating on race or	ethnicity	um and i actually found
51	Woman	Graduate student	Spring	Race/ethnicity	2113	actually did look at different	racial	and ethnic groups which is
51	Woman	Graduate student	Spring	Race/ethnicity	2115	look at different racial and	ethnic	groups which is shown in
51	Woman	Graduate student	Spring	Race/ethnicity	2165	where it doesn't matter what	race	or what ethnicity you are
51	Woman	Graduate student	Spring	Race/ethnicity	2168	matter what race or what	ethnicity	you are you're probably still
51	Woman	Graduate student	Spring	Race/ethnicity	2205	health outcomes differ due to	race	i ended up doing a
51	Woman	Graduate student	Spring	Race/ethnicity	2236	some interesting differences in our	racial	group so white women and
51	Woman	Graduate student	Spring	Race/ethnicity	2606	phenotypes that significantly differ by	ethnicity	as well i'm also showcasing
51	Woman	Graduate student	Spring	Black	430	so i went to predominantly	black	churches and talked about how
51	Woman	Graduate student	Spring	Black	2123	is shown in the slide	black	hispanic not hispanic and white
51	Woman	Graduate student	Spring	Black	2242	group so white women and	black	women and you can see
51	Woman	Graduate student	Spring	Black	2276	see that a lot of	black	women do have higher rates
51	Woman	Graduate student	Spring	Black	2322	see in the literature where	black	patients do have a higher
51	Woman	Graduate student	Spring	Black	2380	we know are disparities for	black	women so black women tend
51	Woman	Graduate student	Spring	Black	2383	disparities for black women so	black	women tend to have higher
51	Woman	Graduate student	Spring	Black	2405	that in our patient population	black	women are not diagnosed at
51	Woman	Graduate student	Spring	Black	2479	preliminary analyses showing that our	black	or african american group do
51	Woman	Graduate student	Spring	Black	2481	showing that our black or	african	american group do in fact
51	Woman	Graduate student	Spring	Black	2567	saying we do find that	black	and white women with pcos
51	Woman	Graduate student	Spring	Latino/Hispanic	2124	shown in the slide black	hispanic	not hispanic and white we
51	Woman	Graduate student	Spring	Latino/Hispanic	2126	the slide black hispanic not	hispanic	and white we do see
51	Woman	Graduate student	Spring	Latino/Hispanic	2493	higher bmis than white and	hispanic	women and so if they
51	Woman	Graduate student	Spring	White	2128	black hispanic not hispanic and	white	we do see some differences
51	Woman	Graduate student	Spring	White	2239	in our racial group so	white	women and black women and
51	Woman	Graduate student	Spring	White	2418	rate for these disorders so	white	women it would appear would
51	Woman	Graduate student	Spring	White	2491	fact have higher bmis than	white	and hispanic women and so
51	Woman	Graduate student	Spring	White	2569	do find that black and	white	women with pcos do have
51	Woman	Graduate student	Spring	Women	857	that one in about 10	women	have pcos but this number
51	Woman	Graduate student	Spring	Women	880	and that's because not all	women	with pcos are the same
51	Woman	Graduate student	Spring	Women	939	we are accurately identifying these	women	with pcos um you can
51	Woman	Graduate student	Spring	Women	993	more broad to capture more	women	and this is where we
51	Woman	Graduate student	Spring	Women	1053	the main criteria so these	women	must have that in order
51	Woman	Graduate student	Spring	Women	1171	and up to 70 of	women	have insulin resistance which can
51	Woman	Graduate student	Spring	Women	1200	that a lot of these	women	do have hypertension and there's
51	Woman	Graduate student	Spring	Women	1214	research that shows that many	women	also suffer from depression and
51	Woman	Graduate student	Spring	Women	1229	some evidence suggesting that these	women	also have an increased likelihood
51	Woman	Graduate student	Spring	Women	2240	our racial group so white	women	and black women and you
51	Woman	Graduate student	Spring	Women	2243	so white women and black	women	and you can see here
51	Woman	Graduate student	Spring	Women	2277	that a lot of black	women	do have higher rates of
51	Woman	Graduate student	Spring	Women	2381	know are disparities for black	women	so black women tend to
51	Woman	Graduate student	Spring	Women	2384	for black women so black	women	tend to have higher rates
51	Woman	Graduate student	Spring	Women	2406	in our patient population black	women	are not diagnosed at the
51	Woman	Graduate student	Spring	Women	2419	for these disorders so white	women	it would appear would have
51	Woman	Graduate student	Spring	Women	2494	bmis than white and hispanic	women	and so if they are
51	Woman	Graduate student	Spring	Women	2570	find that black and white	women	with pcos do have clinical
51	Woman	Graduate student	Spring	Women	2759	nurtured my research interest in	women's	health so i do think
51	Woman	Graduate student	Spring	Women	2769	think of myself as a	women's	health researcher and i want
51	Woman	Graduate student	Spring	Family	1531	they talked about maybe some	family	history etc and then we
51	Woman	Graduate student	Spring	Class	2821	thinking about how things like	income	or health insurance and access
51	Woman	Graduate student	Spring	Mentoring	325	was really good like my	mentor	was amazing she was so
51	Woman	Graduate student	Spring	Mentoring	578	and so i joined my	mentor's	lab leah davis at vanderbilt
51	Woman	Graduate student	Spring	Mentoring	2963	my phd journey especially my	mentor	um leah davis um all
51	Woman	Graduate student	Spring	Friends	349	to work with your lab	mates	um what it means to
51	Woman	Graduate student	Spring	Friends	2972	um all of my lab	mates	are amazing they're so supportive
51	Woman	Graduate student	Spring	Collaboration	620	which is a over 20-year	collaboration	between both institutions and so
51	Woman	Graduate student	Spring	Collaboration	2987	to thank all of my	collaborators	as well um i want
52	Woman	Graduate student	Spring	Diversity	2439	want to talk about the	diversity	of the intellectual spark as
52	Woman	Graduate student	Spring	Latino/Hispanic	685	us it's very heavily just	non-hispanic	fight and it was very
52	Woman	Graduate student	Spring	Asian	1046	identifying as middle eastern or	asian	um but they really gave
52	Woman	Graduate student	Spring	Women	2278	start this science award for	women	and it was the inaugural
52	Woman	Graduate student	Spring	Women	2377	receiving this science award for	women	um during my last sort
52	Woman	Graduate student	Spring	Family	214	um and that's where my	family	is right now um it's
52	Woman	Graduate student	Spring	Family	466	that's where he met my	grandmother	and that fateful union happened
52	Woman	Graduate student	Spring	Family	475	union happened and there's my	grandmother	and she kind of hails
52	Woman	Graduate student	Spring	Family	490	side of turkey and her	family	has roots in in greece
52	Woman	Graduate student	Spring	Family	1312	that um you know my	family	for instance that you know
52	Woman	Graduate student	Spring	Family	1410	was watching the the tv	family	sitcom full house and i
52	Woman	Graduate student	Spring	Immigrant	449	and he actually ended up	immigrating	to turkey for medical school
52	Woman	Graduate student	Spring	Immigrant	2727	this is because as an	international	student it's not always very
52	Woman	Graduate student	Spring	Education	454	immigrating to turkey for medical	school	and ended up in istanbul
52	Woman	Graduate student	Spring	Education	613	the u.s as an elementary	school	kid um and one thing
52	Woman	Graduate student	Spring	Education	881	bit scary for an elementary	school	kid to sort of be
52	Woman	Graduate student	Spring	Education	1072	in the us in the	educational	system so i needed to
52	Woman	Graduate student	Spring	Education	1122	pivotal event that shaped my	educational	experience moving forward um so
52	Woman	Graduate student	Spring	Education	1139	still in the um public	education	system in the same context
52	Woman	Graduate student	Spring	Education	1159	i was interacting with my	teachers	and the classroom setting in
52	Woman	Graduate student	Spring	Education	1260	middle eastern students in the	school	um you know she was
52	Woman	Graduate student	Spring	Education	1495	this political event affected my	educational	experience and here's my beautiful
52	Woman	Graduate student	Spring	Education	1538	ultimately after end of elementary	school	we moved back to turkey
52	Woman	Graduate student	Spring	Education	1634	stage i was in middle	school	and high school and you
52	Woman	Graduate student	Spring	Education	1637	in middle school and high	school	and you know we're starting
52	Woman	Graduate student	Spring	Education	1646	we're starting to approach higher	education	so um my stem course
52	Woman	Graduate student	Spring	Education	1702	of whom is my high	school	ap chemistry teacher jim butterworth
52	Woman	Graduate student	Spring	Education	1705	my high school ap chemistry	teacher	jim butterworth he was amazing
52	Woman	Graduate student	Spring	Education	1859	and encouragement from mentors and	teachers	can be um high school
52	Woman	Graduate student	Spring	Education	1864	teachers can be um high	school	ap biology teacher uh gabby
52	Woman	Graduate student	Spring	Education	1867	um high school ap biology	teacher	uh gabby mcdonald she was
52	Woman	Graduate student	Spring	Education	2024	um uh my ap biology	teacher	actually did something very important
52	Woman	Graduate student	Spring	Education	2220	the end of my high	school	career um a notable professor
52	Woman	Graduate student	Spring	Education	2254	upon her passing my high	school	because she had roots with
52	Woman	Graduate student	Spring	Education	2262	had roots with my high	school	she had attended there briefly
52	Woman	Graduate student	Spring	Education	2308	i woke up going to	school	having no clue what was
52	Woman	Graduate student	Spring	Education	2320	to happen and at the	school	assembly all of a sudden
52	Woman	Graduate student	Spring	Education	2388	of few years in high	school	was an immense encouragement and
52	Woman	Graduate student	Spring	Education	2522	of my identity in high	school	and one of the sort
52	Woman	Graduate student	Spring	Education	2801	changed the trajectory of my	education	because like that gave me
52	Woman	Graduate student	Spring	Education	2815	to very freely pursue higher	education	in the us in the
52	Woman	Graduate student	Spring	Education	2829	at the level of undergraduate	education	and furthermore this um the
52	Woman	Graduate student	Spring	Education	3220	to consider applying to graduate	school	and through their guidance um
52	Woman	Graduate student	Spring	Education	3262	feel like applying to graduate	school	requires a lot of research
52	Woman	Graduate student	Spring	Mentoring	1677	and there are a few	mentors	that i i would really
52	Woman	Graduate student	Spring	Mentoring	1857	powerful recognition and encouragement from	mentors	and teachers can be um
52	Woman	Graduate student	Spring	Mentoring	2173	how powerful recognition encouragement from	mentors	can be um i wanted
52	Woman	Graduate student	Spring	Mentoring	2188	that sometimes decisions that our	mentors	make take maybe an hour
52	Woman	Graduate student	Spring	Mentoring	2676	the encouragement from uh from	mentors	in my life um i'd
52	Woman	Graduate student	Spring	Mentoring	3170	really like to credit my	mentor	my undergrad one of my
52	Woman	Graduate student	Spring	Mentoring	3177	undergrad one of my undergraduate	mentors	dr dr diaz because with
52	Woman	Graduate student	Spring	Mentoring	3184	dr diaz because with her	mentorship	and guidance and a couple
52	Woman	Graduate student	Spring	Mentoring	4349	acknowledge my lab and my	mentor	dr tina gremel who's amazing
52	Woman	Graduate student	Spring	Friends	1435	started telling some of my	friends	that that was my new
52	Woman	Graduate student	Spring	Friends	1601	me to share with my	classmates	they're really great people they're
52	Woman	Graduate student	Spring	Friends	2606	with your actor and actress	friends	and to me that was
52	Woman	Graduate student	Spring	Friends	4359	amazing and all my lab	mates	who are the most collaborative
52	Woman	Graduate student	Spring	Finances	1078	system so i needed to	pay	homage to them okay so
52	Woman	Graduate student	Spring	Finances	1690	um sort of um uh	pay	my respects to in particular
52	Woman	Graduate student	Spring	Collaboration	4364	mates who are the most	collaborative	and helpful as well as
52	Woman	Graduate student	Spring	COVID-19	1976	not now because the copic	pandemic	is particularly terrible right now
52	Woman	Graduate student	Spring	COVID-19	1994	the future um once the	pandemic	has passed us highly recommend
53	Woman	Postdoctoral scholar	Spring	Latino/Hispanic	597	like myself you know a	chicana	in science first generation from
53	Woman	Postdoctoral scholar	Spring	Latino/Hispanic	625	at uci there were no	hispanic	women in my department or
53	Woman	Postdoctoral scholar	Spring	Women	626	uci there were no hispanic	women	in my department or in
53	Woman	Postdoctoral scholar	Spring	Family	182	afford that you know my	family	could not afford a 90
53	Woman	Postdoctoral scholar	Spring	Family	805	couple pictures of you know	family	and friends celebrating some wins
53	Woman	Postdoctoral scholar	Spring	Class	108	college students students from low	income	homes or who encountered other
53	Woman	Postdoctoral scholar	Spring	Class	604	science first generation from a	low-income	home you know it was
53	Woman	Postdoctoral scholar	Spring	Education	52	for me i after high	school	i went to community college
53	Woman	Postdoctoral scholar	Spring	Education	217	kind of like staying in	school	um and i also encountered
53	Woman	Postdoctoral scholar	Spring	First generation	102	such as you know first	generation	college students students from low
53	Woman	Postdoctoral scholar	Spring	First generation	601	a chicana in science first	generation	from a low-income home you
53	Woman	Postdoctoral scholar	Spring	Mentoring	669	who was like my main	mentor	and he was a great
53	Woman	Postdoctoral scholar	Spring	Mentoring	697	you know the cohort also	mentors	outside of uci so i
53	Woman	Postdoctoral scholar	Spring	Mentoring	733	learned um to be a	mentor	for others both both formally
53	Woman	Postdoctoral scholar	Spring	Friends	807	of you know family and	friends	celebrating some wins so those
53	Woman	Postdoctoral scholar	Spring	Finances	177	at the time we couldn't	afford	that you know my family
53	Woman	Postdoctoral scholar	Spring	Finances	185	know my family could not	afford	a 90 calculator and eops
53	Woman	Postdoctoral scholar	Spring	Finances	3021	salad project and finally um	financial	sources and all of the
53	Woman	Postdoctoral scholar	Spring	Success	810	family and friends celebrating some	wins	so those are the three
54	Woman	Graduate student	Spring	Diversity	450	of leadership service scholarship and	diversity	um which were already important
54	Woman	Graduate student	Spring	Diversity	1288	as doing a lot of	diversity	and inclusion work i do
54	Woman	Graduate student	Spring	Diversity	1332	the initiative for maximizing student	diversity	and just recently helped launch
54	Woman	Graduate student	Spring	Diversity	1349	leaders advancing the development of	diverse	educators and researchers in stem
54	Woman	Graduate student	Spring	Race/ethnicity	1073	so this all of the	racial	injustice really informed um my
54	Woman	Graduate student	Spring	Race/ethnicity	1086	identity and my views on	racial	justice and the importance of
54	Woman	Graduate student	Spring	Race/ethnicity	1307	founded the graduate students of	color	collective when i was my
54	Woman	Graduate student	Spring	Black	119	am biracial so i'm half	black	half white and being a
54	Woman	Graduate student	Spring	Black	128	being a white passing biracial	black	woman definitely informs how i
54	Woman	Graduate student	Spring	Black	436	so this was a historically	black	uh scholarship that is founded
54	Woman	Graduate student	Spring	Black	1034	the opportunity to explore the	black	half of my identity until
54	Woman	Graduate student	Spring	White	121	so i'm half black half	white	and being a white passing
54	Woman	Graduate student	Spring	White	125	half white and being a	white	passing biracial black woman definitely
54	Woman	Graduate student	Spring	White	1007	grew up in a very	white	neighborhood i spent time with
54	Woman	Graduate student	Spring	White	1014	i spent time with the	white	half of my family pretty
54	Woman	Graduate student	Spring	White	3145	tracing and all of these	white	spots here are neurons that
54	Woman	Graduate student	Spring	Women	129	a white passing biracial black	woman	definitely informs how i navigate
54	Woman	Graduate student	Spring	Men	495	there and this is the	man	that i am currently married
54	Woman	Graduate student	Spring	Family	160	were important to me were	family	and gymnastics which were inextricably
54	Woman	Graduate student	Spring	Family	910	child to uh be the	family	rock to be there for
54	Woman	Graduate student	Spring	Family	1018	the white half of my	family	pretty much exclusively um and
54	Woman	Graduate student	Spring	Education	246	was studying um i loved	school	i grew up just excelling
54	Woman	Graduate student	Spring	Education	271	brain specifically at a high	school	summer camp um it was
54	Woman	Graduate student	Spring	Education	682	as doing research during the	school	year through the mark you
54	Woman	Graduate student	Spring	Education	735	needed to go to grad	school	so i applied straight through
54	Woman	Graduate student	Spring	Education	943	know i really tried in	school	i was the the home
54	Woman	Graduate student	Spring	Education	1165	my sisters were struggling in	school	i wasn't there to help
54	Woman	Graduate student	Spring	Education	1235	time i got to grad	school	i it was not really
54	Woman	Graduate student	Spring	Education	1317	my first year in grad	school	i do a lot of
54	Woman	Graduate student	Spring	Education	1760	and when i started grad	school	no one had looked at
54	Woman	Graduate student	Spring	Education	3478	last couple years of grad	school	into postdoc um and i'm
54	Woman	Graduate student	Spring	Mentoring	1323	i do a lot of	mentoring	and recruiting through the initiative
54	Woman	Graduate student	Spring	Mentoring	1340	recently helped launch the ladders	mentoring	program which is leaders advancing
54	Woman	Graduate student	Spring	Mentoring	1357	researchers in stem it's a	mentoring	program for underrepresented grad students
54	Woman	Graduate student	Spring	Mentoring	3441	work danny is an incredible	mentor	and i also want to
54	Woman	Graduate student	Spring	Friends	1193	boyfriend now husband and closest	friend	were both experiencing their first
54	Woman	Graduate student	Spring	Friends	3555	communities of incredible scholars and	friends	um so with that i
54	Woman	Graduate student	Spring	Finances	1132	wasn't there i was sending	money	home from my research fellowships
54	Woman	Graduate student	Spring	Finances	1140	my research fellowships to help	pay	bills or i thought i
54	Woman	Graduate student	Spring	Finances	1149	thought i was helping to	pay	the bills but it was
54	Woman	Graduate student	Spring	Failure	839	um growing up my dad	struggled	with alcoholism um so he
54	Woman	Graduate student	Spring	Failure	849	he um was was really	struggling	with that and that was
54	Woman	Graduate student	Spring	Failure	1163	her addiction my sisters were	struggling	in school i wasn't there
54	Woman	Graduate student	Spring	Failure	2431	stress they will move or	struggle	and actively try to escape
54	Woman	Graduate student	Spring	Failure	2464	onset of these whole body	struggle	bouts these struggle escape behaviors
54	Woman	Graduate student	Spring	Failure	2467	whole body struggle bouts these	struggle	escape behaviors we once again
54	Woman	Graduate student	Spring	Failure	2506	when they're just like actively	struggling	and so that answers the
54	Woman	Graduate student	Spring	Success	975	trying to be the typical	overachieving	uh oldest child um and
54	Woman	Graduate student	Spring	Collaboration	3425	in my lab and our	collaborators	collaborators um the winter lab
54	Woman	Graduate student	Spring	Collaboration	3426	my lab and our collaborators	collaborators	um the winter lab is

## Sheet: DASL Forebears lookup
Forebear group	Forebears jurisdiction	Count
Unidentified	Unidentified	2
Middle East & North Africa	Israel	1
Middle East & North Africa	Lebanon	1
Middle East & North Africa	Turkey	1
Asia	Japan	1
Asia	South Asia	6
Asia	China	1
Europe	Belarus	1
Europe	Finland	1
Europe	Ireland	1
Europe	Russia	1
Europe	France	0.5
Europe	Italy	3
Europe	Germany	5.5
Anglophone	(White)	3.5
Anglophone	(Nonwhite)	16
Sub-Saharan Africa	Ghana	1
Sub-Saharan Africa	Nigeria	1
Sub-Saharan Africa	Sierra Leone	1
Latin America, Spain, Portugal & the Philippines	Portugal	0.5
Latin America, Spain, Portugal & the Philippines	Philippines	1.5
Latin America, Spain, Portugal & the Philippines	Spain	1
Latin America, Spain, Portugal & the Philippines	Latin America	26.5

## Sheet: FN Forebears lookup
Region	Forebears jurisdiction	Count
Unidentified	Unidentified	2
Middle East & North Africa	Iraq	1
Middle East & North Africa	Libya	1
Asia	Southeast Asia	0.5
Asia	China	2
Asia	South Asia	4
Europe	Austria	1
Europe	Denmark	1
Europe	France	1
Europe	Latvia	1
Europe	Netherlands	1
Europe	Slovakia	1
Europe	Greece	2
Europe	Ireland	2
Europe	Italy	2
Europe	Russia	2
Europe	Poland	5
Europe	Germany	10.5
Anglophone	(Nonwhite)	4.5
Anglophone	(White)	9
Sub-Saharan Africa	Cameroon	0.5
Sub-Saharan Africa	Chad	1
Sub-Saharan Africa	Ghana	1
Latin America, Spain, Portugal & the Philippines	Spain	1.5
Latin America, Spain, Portugal & the Philippines	Latin America	5.5

## Sheet: Nationality data
Nationality	Predicted nationality	n	method
East and Southeast Asia	South Asia	1	Wiki2019-LSTM
Europe	Unidentified	1	Wiki2019-LSTM
Latin America, Spain, Portugal & the Philippines	Anglophone	2	Wiki2019-LSTM
Latin America, Spain, Portugal & the Philippines	Europe	2	Wiki2019-LSTM
Latin America, Spain, Portugal & the Philippines	Latin America, Spain, Portugal & the Philippines	1	Wiki2019-LSTM
Latin America, Spain, Portugal & the Philippines	Unidentified	3	Wiki2019-LSTM
Middle East & North Africa	Middle East & North Africa	2	Wiki2019-LSTM
South Asia	South Asia	4	Wiki2019-LSTM
Sub-Saharan Africa	Anglophone	1	Wiki2019-LSTM
Sub-Saharan Africa	Sub-Saharan Africa	1	Wiki2019-LSTM
Sub-Saharan Africa	Unidentified	1	Wiki2019-LSTM
East and Southeast Asia	Unidentified	1	Forebears lookup
Europe	Europe	1	Forebears lookup
Latin America, Spain, Portugal & the Philippines	Europe	1	Forebears lookup
Latin America, Spain, Portugal & the Philippines	Latin America, Spain, Portugal & the Philippines	7	Forebears lookup
Middle East & North Africa	Middle East & North Africa	2	Forebears lookup
South Asia	South Asia	4	Forebears lookup
Sub-Saharan Africa	Sub-Saharan Africa	3	Forebears lookup

## Sheet: Content & Societies
Title	Keyword	Category	Link
Coming out in STEM: Factors affecting retention of sexual minority STEM students	Sexual & gender minorities	Recommended Content	https://advances.sciencemag.org/content/4/3/eaao6373
Systemic inequalities for LGBTQ professionals in STEM	Sexual & gender minorities	Recommended Content	https://advances.sciencemag.org/content/7/3/eabe0933
A Loaded Pipette	Diversity	Recommended Content	https://anchor.fm/aloadedpipette
The Safe Zone Project	Sexual & gender minorities	Recommended Content	https://thesafezoneproject.com/
Draw-A-Scientist Test	Women	Recommended Content	https://www.edutopia.org/article/50-years-children-drawing-scientists
COVID-19 Pandemic and Workforce Gender Inequality	Women	Recommended Content	https://www.mckinsey.com/featured-insights/future-of-work/covid-19-and-gender-equality-countering-the-regressive-effects
How LGBT+ scientists would like to be included and welcomed in STEM workplaces	Sexual & gender minorities	Recommended Content	https://www.nature.com/articles/d41586-020-02949-3
What It Means To Be 'Black In Latin America'	Black	Recommended Content	https://www.npr.org/2011/07/27/138601410/what-it-means-to-be-black-in-latin-america
Hispanic Identity Fades Across Generations as Immigrant Connections Fall Away	Latino/Hispanic	Recommended Content	https://www.pewresearch.org/hispanic/2017/12/20/hispanic-identity-fades-across-generations-as-immigrant-connections-fall-away/
These labs are remarkably diverse Ñ hereÕs why theyÕre winning at science	Diversity	Recommended Content	https://www.nature.com/articles/d41586-018-05316-5
Jeweled the dating app	Sexual & gender minorities	Recommended Content	http://jeweledapp.com/
The Stanford Education Data Archive	Education	Recommended Content	https://edopportunity.org/
Graduate STEM Education for the 21st Century	Education	Recommended Content	https://www.nap.edu/catalog/25038/graduate-stem-education-for-the-21st-century
Minority Postdoc Portal	Diversity	Recommended Content	https://www.minoritypostdoc.org/
Graduate Women in Science (GWIS)	Women	Professional Society	https://www.gwis.org/
Society for Advancement of Chicanos/Hispanics and Native Americans in Science (SACNAS)	Latino/Hispanic	Professional Society	https://www.sacnas.org/
National Society of Black Engineers (NSBE)	Black	Professional Society	https://www.nsbe.org/home.aspx
Out in Science, Technology, Engineering and Mathematics (oSTEM)	Sexual & gender minorities	Professional Society	https://www.ostem.org/
Women In Bio	Women	Professional Society	https://www.womeninbio.org/page/socal

## Sheet: Resource breadth
Resource	Category	Breadth
Amgen Scholars Program	Fellowships & Research Support	National
Craig H. Neilsen Foundation	Fellowships & Research Support	National
Gates Millennium Scholars Program	Fellowships & Research Support	National
Summer Training Academy for Research Success (STARS) @UCSD	Fellowships & Research Support	National
NIH Blueprint D-SPAN Award (F99/K00)	Fellowships & Research Support	National
Ford Fellowship	Fellowships & Research Support	National
Hertz Foundation Fellowship	Fellowships & Research Support	National
Howard Hughes Medical Institute Gilliam Fellowship	Fellowships & Research Support	National
Bridges to the Baccalaureate Research Training Program (T34)	Fellowships & Research Support	National
Maximizing Opportunities for Scientific and Academic Independent Careers (MOSAIC) (K99/UE5)	Fellowships & Research Support	National
Initiative for Maximizing Student Development (IMSD) Program (T32)	Fellowships & Research Support	National
Maximizing Access to Research Careers (MARC) Awards (T34)	Fellowships & Research Support	National
Postbaccalaureate Research Education Program (PREP) (R25)	Fellowships & Research Support	National
Research Training Initiative for Student Enhancement (RISE) Program (T32/T34)	Fellowships & Research Support	National
NIH NRSA Diversity Awards (F31)	Fellowships & Research Support	National
NIH NRSA Fellowships (F31)	Fellowships & Research Support	National
Research Experience for Undergrads (REUs)	Fellowships & Research Support	National
Summer Undergraduate Research Fellowships (SURF)	Fellowships & Research Support	National
NSF Graduate Research Fellowships Program (NSFGRFP)	Fellowships & Research Support	National
Paul and Daisy SOROS Fellowships for New Americans	Fellowships & Research Support	National
PEW Latin American Fellows Program in the Biomedical Sciences	Fellowships & Research Support	National
Wings for Life	Fellowships & Research Support	National
UC President's Postdoctoral Fellowship Program	Fellowships & Research Support	State
California Institute for Regenerative Medicine (CIRM): SPARK and Bridges	Fellowships & Research Support	State
UC-HBCU Initiative	Fellowships & Research Support	State
Institutional Research and Academic Career Development Award (IRACDA) (K12)	Fellowships & Research Support	Institution
Academic Enrichment Programs (AEP)	Fellowships & Research Support	Institution
500 Queer Scientists	Community & Networking	International
Association for Women in Science	Community & Networking	International
Pride in STEM	Community & Networking	International
The International Lesbian, Gay, Bisexual, Trans and Intersex Association (ILGA World)	Community & Networking	International
Disabled In Stem	Community & Networking	National
SfN Neuroscience Scholars Program	Community & Networking	National
Spark Society	Community & Networking	National
Latinas in STEM	Community & Networking	National
BlackinNeuro	Community & Networking	National
Stop AAPI Hate	Community & Networking	National
Chinese for Affirmative Action	Community & Networking	National
McNair Scholar Program	Community & Networking	National
Annual Biomedical Research Conference for Minority Students (ABRCMS)	Community & Networking	National
Ocean Discovery Institute	Community & Networking	City
It's Up to Us San Diego	Community & Networking	City
Asian Solidarity Collective	Community & Networking	City
The Salk Institute outreach programs	Community & Networking	City
Queer Science Society	Community & Networking	City
San Diego LGBT Community Center	Community & Networking	Institution
North County LBGBQ Resource Center	Community & Networking	Institution
SBP Education & Training DEI Committee	Community & Networking	Institution
BioEasi	Community & Networking	Institution
Black Resource Center	Community & Networking	Institution
CELLebrate	Community & Networking	Institution
Raza Resource Centro	Community & Networking	Institution
Women's Center	Community & Networking	Institution
Cross-Cultural Center	Community & Networking	Institution
Intertribal Resource Center	Community & Networking	Institution
Asian Pacific Islander Middle Eastern Desi American Programs & Services	Community & Networking	Institution
LGBT Resource Center	Community & Networking	Institution
Scientific Diversity Association	Community & Networking	Institution
Mentorship for Underrepresented STEM Enthusiasts (MUSE)	Mentoring & Advising	National
The Women+ of Color Project	Mentoring & Advising	National
National GEM Consortium	Mentoring & Advising	National
Cientifico Latino	Mentoring & Advising	National
Summer Institutes on Scientific Teaching	Mentoring & Advising	National
UC LEADS	Mentoring & Advising	Institution
PATHways to STEM through Enhanced Access and Mentorship (PATHS)	Mentoring & Advising	Institution
Biology Undergraduate and Master's Mentorship Program (BUMMP)	Mentoring & Advising	Institution
Colors of the Brain	Mentoring & Advising	Institution
Center for Research and Educational Equity, Assessment, and Teaching Excellence (CREATE)	Mentoring & Advising	Institution
Early Academic Outreach Program (EAOP)	Mentoring & Advising	Institution
Jacobs Undergraduate Mentoring Program	Mentoring & Advising	Institution

[truncated: 5 more sheets: Survey results, SQUAD mentions, Mention correlations, Survey correlations, Survey mention correlations]
